# Supplementary material for: An interleukin 6 responsive plasma cell signature is associated with disease progression in systemic sclerosis interstitial lung disease
Source: iScience. 2023 Oct 5;26(11):108133. doi: 10.1016/j.isci.2023.108133 (PMC10585397; doi:10.1016/j.isci.2023.108133)
Supplement: Data S1. DEG list, related to Figure 2 [file mmc2.xlsx]

## Sheet: skin.PDgenes.FocuSS
	ENS	baseMean	log2FoldChange	lfcSE	stat	pvalue	padj	weight	gene
1	ENSG00000211637	62.7432	-3.14963	1.30793	83.8617	1.4586e-08	2.19799e-07	1.11055	IGLV4-69
2	ENSG00000211640	89.5331	-3.08271	1.15063	104.99	4.18128e-12	1.0292e-10	1.17856	IGLV6-57
3	ENSG00000211679	376.197	-2.8915	0.951152	69.0978	2.99249e-06	2.6945e-05	1.16661	IGLC3
4	ENSG00000211653	65.2107	-2.76806	0.993386	85.4102	8.17547e-09	1.3741e-07	1.03399	IGLV1-40
5	ENSG00000211677	2036.97	-2.66359	0.846405	172.926	1.62861e-24	1.65206e-22	1.16661	IGLC2
6	ENSG00000211659	68.7785	-2.4959	1.01155	103.601	7.25822e-12	1.82669e-10	1.11055	IGLV3-25
7	ENSG00000211650	46.8207	-2.37085	2.09836	47.203	0.00316388	0.0131338	1.16661	IGLV5-45
8	ENSG00000211648	28.6523	-2.32627	1.2017	67.9823	4.40047e-06	3.81318e-05	1.16661	IGLV1-47
9	ENSG00000150337	40.2778	-2.26249	0.699343	171.265	3.36479e-24	3.82452e-22	0.99982	FCGR1A
10	ENSG00000211892	730.117	-2.25487	1.07259	187.096	3.21024e-27	4.37593e-25	1.11055	IGHG4
11	ENSG00000211660	90.721	-2.22915	0.889026	160.721	3.28958e-22	2.53005e-20	1.17856	IGLV2-23
12	ENSG00000242371	25.727	-2.22151	1.13217	107.61	1.47091e-12	3.56251e-11	1.28529	IGKV1-39
13	ENSG00000211673	242.338	-2.18847	1.0158	110.369	4.86184e-13	1.20181e-11	1.34646	IGLV3-1
14	ENSG00000211956	29.1327	-2.18578	0.885254	194.239	1.35605e-28	2.23466e-26	0.99982	IGHV4-34
15	ENSG00000211638	64.7451	-2.09232	1.6088	81.1969	3.91766e-08	5.09673e-07	1.17856	IGLV8-61
16	ENSG00000120337	166.601	-2.0005	0.705167	178.098	1.68939e-25	1.82019e-23	1.19306	TNFSF18
17	ENSG00000211934	34.0873	-1.95029	0.888303	152.186	1.29886e-20	1.00367e-18	0.99982	IGHV1-2
18	ENSG00000244575	27.5528	-1.86152	1.64036	70.5133	1.82764e-06	1.98376e-05	0.99982	IGKV1-27
19	ENSG00000211663	96.1516	-1.82049	1.12768	104.691	4.70963e-12	1.16096e-10	1.16661	IGLV3-19
20	ENSG00000211662	481.026	-1.80175	1.06873	137.848	5.77859e-18	2.97818e-16	1.16661	IGLV3-21
21	ENSG00000211895	8190.43	-1.76588	0.527106	392.243	2.93073e-68	3.61363e-65	0.895788	IGHA1
22	ENSG00000211945	42.1325	-1.70218	0.808009	184.601	9.65993e-27	1.38665e-24	1.0085	IGHV1-18
23	ENSG00000211670	131.195	-1.69747	1.77154	72.1056	1.04449e-06	1.02281e-05	1.17856	IGLV3-9
24	ENSG00000211964	37.2626	-1.67072	0.844392	305.032	1.62472e-50	1.00091e-47	1.0085	IGHV3-48
25	ENSG00000226777	59.554	-1.66281	0.510513	278.145	4.08926e-45	1.8023e-42	1.16661	FAM30A
26	ENSG00000253755	1017.48	-1.65252	0.92554	138.754	3.94333e-18	2.07414e-16	1.16661	IGHGP
27	ENSG00000211890	1349.71	-1.62359	0.797511	165.66	3.86546e-23	3.25041e-21	1.16661	IGHA2
28	ENSG00000274749	101.325	-1.61646	2.11231	41.269	0.0155597	0.0501059	1.19034	KRTAP7-1
29	ENSG00000240041	39.0817	-1.60916	0.596529	392.026	3.24776e-68	3.61363e-65	1.0085	IGHJ4
30	ENSG00000241351	42.0766	-1.60008	1.03089	128.503	2.89371e-16	1.40116e-14	0.99982	IGKV3-11
31	ENSG00000106366	1422.89	-1.58436	0.578425	111.482	3.10377e-13	9.01609e-12	1.16661	SERPINE1
32	ENSG00000188873	40.3159	-1.57073	0.505906	80.1635	5.72977e-08	8.42307e-07	0.99982	AC120036.1
33	ENSG00000211649	37.3084	-1.56889	1.12036	86.0266	6.48647e-09	1.13771e-07	1.00905	IGLV7-46
34	ENSG00000242472	39.5847	-1.56076	0.8496	222.624	4.10506e-34	1.0473e-31	0.999074	IGHJ5
35	ENSG00000083782	37.0832	-1.55343	0.820535	247.511	5.13832e-39	1.87045e-36	0.999074	EPYC
36	ENSG00000203710	78.0245	-1.5244	0.534879	97.7249	7.32032e-11	1.71095e-09	1.03399	CR1
37	ENSG00000242766	28.803	-1.5213	1.46393	106.844	1.99734e-12	5.91773e-11	1.0085	IGKV1D-17
38	ENSG00000233610	36.931	-1.51623	0.570999	48.5492	0.002157	0.0107714	0.99982	LINC00462
39	ENSG00000145850	68.6812	-1.47855	0.590326	129.373	2.0149e-16	9.56426e-15	1.04017	TIMD4
40	ENSG00000228495	54.3083	-1.46937	0.516271	127.403	4.56974e-16	2.10206e-14	1.03399	LINC01013
41	ENSG00000211598	365.999	-1.44474	0.933916	103.716	6.93383e-12	1.50671e-10	1.30332	IGKV4-1
42	ENSG00000117215	132.631	-1.42536	0.826989	214.917	1.31898e-32	2.57381e-30	1.16661	PLA2G2D
43	ENSG00000244437	55.7876	-1.41418	0.715262	220.132	1.26225e-33	2.80129e-31	1.11055	IGKV3-15
44	ENSG00000211896	5089.35	-1.38444	0.630104	309.464	2.07371e-51	1.178e-48	1.16661	IGHG1
45	ENSG00000275063	35.3747	-1.37443	0.663407	281.339	9.38027e-46	4.95322e-43	1.0085	AC233755.1
46	ENSG00000263266	750.991	-1.35955	0.554536	57.8255	0.000128667	0.000714758	1.30332	RPS7P1
47	ENSG00000170476	129.769	-1.34861	0.625054	238.547	3.03861e-37	8.55365e-35	1.19034	MZB1
48	ENSG00000234272	32.0692	-1.33261	0.589221	77.6058	1.45757e-07	1.98251e-06	0.999074	RPL30P2
49	ENSG00000251354	28.4862	-1.32909	0.548541	56.5453	0.000193073	0.00113721	1.16661	AC024451.1
50	ENSG00000239855	29.4704	-1.32863	1.16804	82.6951	2.25084e-08	3.60251e-07	0.999074	IGKV1-6
51	ENSG00000244116	30.7411	-1.31147	1.35703	115.924	5.13144e-14	1.90628e-12	1.0085	IGKV2-28
52	ENSG00000139330	83.2196	-1.30463	0.709551	99.376	3.83769e-11	9.32483e-10	1.03399	KERA
53	ENSG00000223640	104.047	-1.29741	0.640416	68.4935	3.68882e-06	3.22087e-05	1.17856	RPL30P3
54	ENSG00000211937	25.9584	-1.28186	0.940435	130.76	1.12979e-16	4.09118e-15	1.42235	IGHV2-5
55	ENSG00000235225	60.3874	-1.2781	0.487162	95.3805	1.82192e-10	4.00819e-09	1.03399	AC016712.1
56	ENSG00000160161	201.659	-1.25596	0.405897	253.201	3.82656e-40	1.33449e-37	1.11055	CILP2
57	ENSG00000214374	868.216	-1.25333	0.777631	39.9735	0.0215274	0.0696517	1.11055	AL133267.1
58	ENSG00000239559	153.549	-1.252	0.646442	79.6679	6.87199e-08	8.45343e-07	1.19306	AP003385.3
59	ENSG00000185631	27.4625	-1.25072	0.565607	49.1454	0.00181619	0.00921515	1.0085	AC017079.1
60	ENSG00000213087	198.426	-1.24554	0.584999	62.5211	2.791e-05	0.000177429	1.34646	AL356535.1
61	ENSG00000222037	26.6923	-1.22841	1.16276	86.1507	6.19089e-09	8.92428e-08	1.25686	IGLC6
62	ENSG00000225893	28.5048	-1.20698	0.515014	42.6555	0.0108864	0.0428135	0.999074	AL136231.1
63	ENSG00000266891	74.2555	-1.20657	0.653419	745.582	6.26328e-142	1.79571e-138	1.04017	AP000902.1
64	ENSG00000225713	30.087	-1.20054	0.685302	58.3663	0.000108236	0.000770252	1.00905	RPL30P1
65	ENSG00000213761	42.6999	-1.18712	0.624264	43.3721	0.00901739	0.0361557	1.00905	MT1P1
66	ENSG00000239951	163.594	-1.18083	0.896307	158.826	7.4612e-22	5.53418e-20	1.19306	IGKV3-20
67	ENSG00000211666	63.8534	-1.16836	1.05088	104.385	5.31716e-12	1.30069e-10	1.16661	IGLV2-14
68	ENSG00000230897	113.428	-1.16695	0.571585	69.322	2.76844e-06	2.50867e-05	1.16661	AC013248.2
69	ENSG00000260910	26.3284	-1.16657	0.405557	66.7078	6.81405e-06	5.2923e-05	1.25686	LINC00565
70	ENSG00000250835	30.2321	-1.16455	0.594033	44.7335	0.00626224	0.0268024	0.99982	LSM3P4
71	ENSG00000169245	274.458	-1.16439	0.593394	94.5873	2.47682e-10	4.98956e-09	1.11055	CXCL10
72	ENSG00000214263	37.2071	-1.15908	0.822804	162.556	1.48669e-22	1.38247e-20	1.0085	RPSAP53
73	ENSG00000169248	59.6827	-1.15189	0.511165	90.8439	1.04462e-09	2.05096e-08	1.03399	CXCL11
74	ENSG00000211669	36.8867	-1.14905	1.20188	95.1474	1.99413e-10	4.49577e-09	0.999074	IGLV3-10
75	ENSG00000138829	82.2302	-1.14565	0.407571	133.109	4.23092e-17	2.0885e-15	1.11055	FBN2
76	ENSG00000278196	79.8101	-1.14443	0.959002	132.764	4.88878e-17	2.28886e-15	1.16661	IGLV2-8
77	ENSG00000125869	294.262	-1.14151	0.466403	107.308	1.65959e-12	4.57569e-11	1.11055	LAMP5
78	ENSG00000211668	49.8587	-1.14084	0.837107	176.363	3.61652e-25	3.87186e-23	1.16661	IGLV2-11
79	ENSG00000211897	1388.03	-1.14024	0.633094	334.615	1.68282e-56	1.28952e-53	1.11193	IGHG3
80	ENSG00000157343	29.0555	-1.12573	0.361363	54.4751	0.000368247	0.00230777	0.99982	ARMC12
81	ENSG00000168621	49.8036	-1.1181	0.311012	98.2081	6.06156e-11	1.42332e-09	1.04017	GDNF
82	ENSG00000095596	46.7775	-1.1161	0.712339	113.585	1.32641e-13	4.04135e-12	1.16661	CYP26A1
83	ENSG00000231369	39.1081	-1.1105	0.497548	51.9009	0.000806011	0.00460198	0.999074	Z97353.1
84	ENSG00000257017	70.0315	-1.10978	0.773485	93.85	3.29299e-10	6.92166e-09	1.04017	HP
85	ENSG00000133136	38.6343	-1.10512	0.548524	48.8446	0.00198115	0.00874681	1.16661	GNG5P2
86	ENSG00000219790	58.5326	-1.09152	0.514366	39.3293	0.0252125	0.0792786	1.11055	OSTCP6
87	ENSG00000220105	185.908	-1.08285	0.627492	42.7742	0.010554	0.0380775	1.11055	AL353151.1
88	ENSG00000261039	108.201	-1.07242	0.654121	307.249	5.8041e-51	3.19272e-48	1.17856	LINC02544
89	ENSG00000235354	108.955	-1.07111	0.642279	61.9957	3.32115e-05	0.000231837	1.19034	RPS29P16
90	ENSG00000242137	30.1604	-1.06363	0.55778	82.993	2.01524e-08	3.22816e-07	1.0085	AC063943.2
91	ENSG00000243663	81.1699	-1.05204	0.553307	44.2884	0.00706191	0.028719	1.04017	RPS4XP14
92	ENSG00000233927	2244.65	-1.04319	0.457107	274.396	2.29807e-44	1.38443e-41	0.785758	RPS28
93	ENSG00000237730	137.121	-1.0426	0.625884	43.3466	0.00907851	0.0321612	1.16661	AC078991.1
94	ENSG00000258484	38.8475	-1.04099	0.41032	72.6621	8.57963e-07	9.93045e-06	0.99982	SPESP1
95	ENSG00000241255	455.353	-1.03798	0.638409	39.4419	0.0245302	0.0745175	1.16661	AL136126.1
96	ENSG00000186676	93.2207	-1.03412	0.410488	127.136	5.10566e-16	2.17971e-14	1.11055	EEF1GP1
97	ENSG00000135919	2228.49	-1.03406	0.399135	79.9239	6.2564e-08	1.14159e-06	0.785758	SERPINE2
98	ENSG00000234488	218.775	-1.02963	0.517263	66.359	7.67536e-06	6.60183e-05	1.11055	AC096664.2
99	ENSG00000121933	46.3246	-1.02911	0.465853	164.935	5.29611e-23	5.08472e-21	1.0085	TMIGD3
100	ENSG00000213598	767.869	-1.02825	0.738565	46.8615	0.00348265	0.0148897	1.11055	AL049873.1
101	ENSG00000241899	113.945	-1.02676	0.583026	47.3704	0.00301789	0.013158	1.11055	TPT1P3
102	ENSG00000239323	31.2461	-1.02584	0.593983	38.2957	0.0323293	0.105055	1.0085	AL163973.1
103	ENSG00000268061	31.6525	-1.0222	0.458843	75.1783	3.49963e-07	3.83458e-06	1.16661	NAPA-AS1
104	ENSG00000241081	53.4828	-1.00753	0.545334	45.5839	0.00496529	0.0201625	1.11055	AF111169.1
105	ENSG00000146677	424.17	-1.00753	0.522014	81.1884	3.92991e-08	4.66402e-07	1.30332	AC004453.1
106	ENSG00000237550	850.417	-1.00677	0.575722	121.567	5.09747e-15	1.86685e-13	1.16661	RPL9P9
107	ENSG00000236533	796.02	-1.00446	0.776559	38.8463	0.0283409	0.0973894	0.968395	AC009413.1
108	ENSG00000249774	140.795	-1.00043	0.568428	84.6693	1.07891e-08	1.66126e-07	1.11055	AC025458.1
109	ENSG00000231931	73.6933	-0.999987	0.593996	53.7548	0.000459526	0.00245134	1.16661	AC024082.2
110	ENSG00000243297	457.576	-0.999309	0.744391	43.7618	0.00813101	0.0267236	1.30332	RPL31P61
111	ENSG00000283376	56.7443	-0.998811	0.985998	54.5594	0.000358791	0.00219101	1.03399	AC011591.2
112	ENSG00000214641	71.639	-0.99853	0.630489	73.3252	6.78171e-07	7.80201e-06	1.03399	AL445529.1
113	ENSG00000211592	21413.6	-0.995524	0.628491	263.082	4.15598e-42	1.58566e-39	1.16661	IGKC
114	ENSG00000228111	79.0194	-0.99107	0.586994	54.0456	0.000420315	0.00236374	1.11055	TPT1P2
115	ENSG00000250562	428.392	-0.987836	0.666891	57.51	0.000142267	0.000781899	1.30332	RPL38P4
116	ENSG00000226721	55.7509	-0.986897	0.410642	48.5627	0.00214869	0.00980284	1.11055	EEF1DP2
117	ENSG00000227309	962.116	-0.986693	0.767264	45.1406	0.00560607	0.0213652	1.16661	AC140076.1
118	ENSG00000270889	26.334	-0.986262	0.512121	38.6107	0.0299896	0.0826094	1.25686	AC087072.1
119	ENSG00000261652	32.3237	-0.984975	0.36343	49.2108	0.00178212	0.00913546	0.999074	C15orf65
120	ENSG00000211959	27.4029	-0.984254	0.691743	251.181	9.62942e-40	2.89217e-37	1.25686	IGHV4-39
121	ENSG00000188257	1063.93	-0.978892	0.589602	71.4705	1.30641e-06	1.14751e-05	1.30332	PLA2G2A
122	ENSG00000224566	37.8458	-0.978022	0.333762	60.3516	5.69692e-05	0.000439295	0.999074	FAM96AP2
123	ENSG00000182612	64.0938	-0.977629	0.374771	53.0922	0.000562487	0.00290233	1.17856	TSPAN10
124	ENSG00000095587	31.953	-0.977456	0.425064	103.338	8.05401e-12	1.92415e-10	1.16661	TLL2
125	ENSG00000243449	59.5616	-0.976349	0.604948	119.589	1.14835e-14	3.9588e-13	1.17856	C4orf48
126	ENSG00000176043	180.884	-0.973015	0.61302	52.5707	0.000658819	0.00336289	1.16661	AC007160.1
127	ENSG00000254780	74.3397	-0.971836	0.543109	43.1855	0.00947309	0.0368569	1.03399	AC023232.1
128	ENSG00000169253	523.454	-0.969611	0.602129	53.933	0.000435094	0.00226765	1.2064	AL669983.1
129	ENSG00000171951	119.309	-0.969477	0.505395	96.0143	1.42472e-10	2.79754e-09	1.19306	SCG2
130	ENSG00000219023	52.5535	-0.96898	0.559185	85.6353	7.51348e-09	1.18964e-07	1.11055	AL033519.2
131	ENSG00000213307	53.8387	-0.968198	0.540293	49.5271	0.00162567	0.00770469	1.11055	AC067863.1
132	ENSG00000203747	651.976	-0.967629	0.512143	172.497	1.96473e-24	1.8898e-22	1.2064	FCGR3A
133	ENSG00000215900	98.8177	-0.965756	0.461684	56.0621	0.000224745	0.00127677	1.19306	SELENOWP1
134	ENSG00000211644	117.938	-0.965177	0.681893	141.004	1.52359e-18	8.28667e-17	1.16661	IGLV1-51
135	ENSG00000213303	48.4768	-0.964423	0.570072	67.6174	4.98907e-06	4.86469e-05	1.00905	AC008481.1
136	ENSG00000224598	139.505	-0.962288	0.645959	38.6703	0.0295646	0.0860076	1.17856	RPS5P2
137	ENSG00000237797	25.6904	-0.960761	0.56362	76.5753	2.11664e-07	2.21822e-06	1.28529	AL161935.3
138	ENSG00000117586	235.043	-0.959428	0.54818	151.999	1.40757e-20	6.36792e-19	1.72562	TNFSF4
139	ENSG00000239223	201.58	-0.958618	0.652792	58.4197	0.000106398	0.000471477	1.72562	AC026254.2
140	ENSG00000069696	32.0345	-0.95564	0.576274	38.0275	0.0344487	0.111564	0.999074	DRD4
141	ENSG00000211893	2947.43	-0.955005	0.657951	295.808	1.16973e-48	7.66044e-46	0.910746	IGHG2
142	ENSG00000116031	1872.77	-0.951643	0.523956	45.2101	0.00550076	0.0219286	1.11193	CD207
143	ENSG00000219451	848.972	-0.94694	0.512946	78.6003	1.01514e-07	1.11473e-06	1.30817	RPL23P8
144	ENSG00000243445	524.569	-0.946171	0.670406	49.719	0.00153722	0.00733465	1.11055	AC106820.1
145	ENSG00000164604	35.3829	-0.946005	0.427331	95.4509	1.77286e-10	4.0274e-09	0.99982	GPR85
146	ENSG00000274012	135.475	-0.945121	0.568663	129.901	1.61648e-16	6.90927e-15	1.17856	RN7SL2
147	ENSG00000234782	144.511	-0.943458	0.502917	71.0462	1.5164e-06	1.45353e-05	1.16661	TPT1P9
148	ENSG00000215016	61.0258	-0.94004	0.537834	60.9721	4.65117e-05	0.000352967	1.04017	RPL24P7
149	ENSG00000007306	66.9081	-0.939513	0.540953	89.2075	1.94909e-09	3.24041e-08	1.17856	CEACAM7
150	ENSG00000134259	53.5428	-0.937089	0.431725	82.8035	2.1621e-08	3.152e-07	1.11055	NGF
151	ENSG00000271811	67.4915	-0.935361	0.468966	173.052	1.54179e-24	1.64949e-22	1.11055	Z97200.1
152	ENSG00000219747	26.7468	-0.927356	0.507796	67.9584	4.43685e-06	3.52073e-05	1.28529	AL133260.1
153	ENSG00000211949	95.4013	-0.925293	0.681237	261.197	9.86075e-42	3.47951e-39	1.19034	IGHV3-23
154	ENSG00000225969	30.0063	-0.924111	0.503945	79.8812	6.35508e-08	9.26015e-07	0.99982	ABHD11-AS1
155	ENSG00000107984	82.1235	-0.921384	0.42286	55.1993	0.000294244	0.0018303	1.04017	DKK1
156	ENSG00000242634	466.857	-0.919646	0.66838	36.6346	0.047572	0.133014	1.11055	RPS24P16
157	ENSG00000270781	90.4865	-0.918333	0.623825	88.725	2.34113e-09	4.32482e-08	1.04017	AC091133.5
158	ENSG00000218175	4390.33	-0.914232	0.558516	58.1553	0.0001158	0.000820657	1.00384	AC016739.1
159	ENSG00000213851	25.0273	-0.913691	0.535598	40.3539	0.0195882	0.0617425	1.16661	AC098590.1
160	ENSG00000204196	82.2884	-0.913309	0.540766	76.4563	2.20957e-07	2.50382e-06	1.17856	RPL12P16
161	ENSG00000231437	51.7128	-0.912566	0.30075	57.6691	0.000135241	0.000915562	1.04017	LINC01750
162	ENSG00000233839	46.7618	-0.912274	0.565851	69.9872	2.19628e-06	2.34129e-05	0.99982	AL357055.1
163	ENSG00000219491	77.8612	-0.909687	0.548734	59.5824	7.31476e-05	0.000528521	1.04017	TPT1P8
164	ENSG00000231767	1176.14	-0.909522	0.658706	46.2312	0.0041522	0.0150487	1.30817	AL136454.1
165	ENSG00000215644	62.9718	-0.908652	0.509414	48.9533	0.00191998	0.00946269	1.03399	GCGR
166	ENSG00000217557	91.8879	-0.90755	0.655219	62.4915	2.81849e-05	0.00020192	1.17856	AL590286.1
167	ENSG00000260428	103.423	-0.907363	0.440999	54.6383	0.000350143	0.00192861	1.16661	SCX
168	ENSG00000229115	27.4685	-0.907088	0.50629	56.8079	0.000177724	0.00121396	0.999074	AL390774.1
169	ENSG00000259420	42.7585	-0.906539	0.437977	42.1476	0.0124222	0.047535	1.00905	AC046168.2
170	ENSG00000127530	28.1642	-0.906424	0.425816	57.0683	0.000163672	0.00111714	1.00905	OR7C1
171	ENSG00000224864	607.277	-0.90254	0.587317	61.6797	3.68613e-05	0.00023465	1.30332	AC011447.1
172	ENSG00000238165	37.7384	-0.902157	0.506383	40.3347	0.0196825	0.0700258	1.00905	AC007560.1
173	ENSG00000171102	40.6028	-0.902152	0.542542	54.1038	0.000412864	0.00253362	1.00905	OBP2B
174	ENSG00000243023	206.187	-0.901143	0.610395	61.3993	4.04251e-05	0.000247199	1.34646	UBA52P3
175	ENSG00000178715	369.148	-0.899768	0.591253	58.6575	9.8578e-05	0.000622209	1.16661	AL450998.1
176	ENSG00000224557	116.533	-0.898849	0.589111	368.361	2.26171e-63	1.88878e-60	1.19034	HLA-DPB2
177	ENSG00000240371	33.9391	-0.898326	0.523459	50.2751	0.00130617	0.00610411	1.16661	RPS4XP13
178	ENSG00000240652	367.953	-0.897893	0.544327	77.9239	1.29855e-07	9.9837e-07	1.88569	AP001024.1
179	ENSG00000214612	1521.26	-0.897631	0.587586	45.1515	0.00558946	0.0263517	0.910746	RPS19P1
180	ENSG00000240376	2615.18	-0.894193	0.577617	36.992	0.0438402	0.148381	0.894532	AC010343.1
181	ENSG00000099958	267.573	-0.891293	0.428291	231.503	7.41966e-36	2.01255e-33	1.11055	DERL3
182	ENSG00000211966	59.817	-0.887956	0.735175	234.854	1.62435e-36	4.3474e-34	1.17856	IGHV5-51
183	ENSG00000181524	1470.15	-0.886822	0.583924	47.9043	0.00259388	0.011537	1.11193	RPL24P4
184	ENSG00000164694	1613.34	-0.881733	0.474992	150.323	2.88465e-20	2.04293e-18	1.05537	FNDC1
185	ENSG00000237774	126.59	-0.880152	0.57393	38.4735	0.0309895	0.0901538	1.16661	AC126615.1
186	ENSG00000180211	1218.53	-0.879389	0.574072	75.0631	3.64729e-07	3.97932e-06	1.16661	FO393411.1
187	ENSG00000243680	128.095	-0.878756	0.499743	122.684	3.21845e-15	1.18578e-13	1.19034	RPL37P23
188	ENSG00000272447	26.7075	-0.878654	0.365505	42.808	0.0104609	0.0306755	1.42235	AL135925.1
189	ENSG00000232858	390.006	-0.878531	0.732757	42.4465	0.0114957	0.0357535	1.30332	RPL34P27
190	ENSG00000227615	446.363	-0.878071	0.517339	83.9119	1.43154e-08	1.86324e-07	1.30332	AP001324.1
191	ENSG00000215030	3305.81	-0.877087	0.44231	75.3718	3.26483e-07	4.33735e-06	0.952388	AC073621.1
192	ENSG00000175602	735.13	-0.876832	0.429575	69.9669	2.21186e-06	2.04861e-05	1.16661	CCDC85B
193	ENSG00000110777	72.2788	-0.876063	0.435964	273.911	2.87286e-44	1.18449e-41	1.16661	POU2AF1
194	ENSG00000183036	438.85	-0.874642	0.463241	65.9533	8.81223e-06	6.28388e-05	1.34646	PCP4
195	ENSG00000213058	290.384	-0.873226	0.597422	105.827	2.99677e-12	7.92841e-11	1.11055	AL365357.1
196	ENSG00000215853	654.948	-0.872793	0.575314	41.7093	0.013906	0.0419439	1.30817	RPTN
197	ENSG00000213209	52.306	-0.871764	0.524552	37.7636	0.0366536	0.103237	1.16661	AC005229.1
198	ENSG00000213820	57.1653	-0.867711	0.546771	66.4334	7.4831e-06	6.83695e-05	1.04017	RPL13P2
199	ENSG00000228360	109.812	-0.867506	0.517464	86.2853	5.88529e-09	9.1179e-08	1.16661	AC009220.1
200	ENSG00000232888	5859.74	-0.867398	0.592848	57.6973	0.00013403	0.00103841	0.895788	AC127070.1
201	ENSG00000242299	2069.28	-0.866863	0.548618	57.7074	0.000133602	0.00081529	1.16661	AC073861.1
202	ENSG00000232176	381.002	-0.866662	0.533395	40.5199	0.0187931	0.0396598	1.88569	AL161909.1
203	ENSG00000228399	945.819	-0.864968	0.724813	54.1743	0.000404015	0.00238937	1.05537	AL109741.2
204	ENSG00000244398	758.122	-0.862251	0.512941	83.8664	1.45602e-08	2.49102e-07	0.968395	AC116533.1
205	ENSG00000232346	1091.92	-0.86202	0.562053	90.681	1.11171e-09	1.74829e-08	1.30332	Z74021.1
206	ENSG00000226243	339.209	-0.861107	0.56568	78.0958	1.21984e-07	1.31971e-06	1.30332	RPL37AP1
207	ENSG00000242358	580.982	-0.856794	0.551848	78.7328	9.67242e-08	1.07176e-06	1.30332	RPS21P4
208	ENSG00000240509	490.238	-0.854835	0.586316	75.9387	2.66284e-07	2.71644e-06	1.30332	RPL34P18
209	ENSG00000130513	85.3247	-0.854453	0.580149	39.0504	0.0269783	0.0797701	1.17856	GDF15
210	ENSG00000197582	406.007	-0.853699	0.639156	56.0921	0.000222641	0.00134715	1.11055	GPX1P1
211	ENSG00000274736	40.3477	-0.852592	0.461003	95.7482	1.57976e-10	3.62734e-09	0.999074	CCL23
212	ENSG00000275385	769.607	-0.852407	0.888736	74.0698	5.20263e-07	5.51386e-06	1.16661	CCL18
213	ENSG00000228844	100.175	-0.85109	0.500392	78.2506	1.15304e-07	1.36198e-06	1.19034	AL358176.3
214	ENSG00000054938	30.8934	-0.846785	0.574992	80.4068	5.24009e-08	6.73464e-07	1.16661	CHRDL2
215	ENSG00000258090	67.0276	-0.846718	0.402579	41.3502	0.0152419	0.0551106	1.04017	AC093014.1
216	ENSG00000236312	176.817	-0.846297	0.648876	60.2718	5.84696e-05	0.000408456	1.11055	RPL34P34
217	ENSG00000248234	47.0968	-0.845934	0.546261	55.1637	0.000297518	0.00189708	1.00905	AC091839.1
218	ENSG00000179031	40.5036	-0.845843	0.445014	222.13	5.12916e-34	1.26394e-31	1.0085	Z73417.1
219	ENSG00000019102	95.3147	-0.844943	0.340619	50.6731	0.00116161	0.00575943	1.11055	VSIG2
220	ENSG00000116183	35.5053	-0.844715	0.378258	76.0271	2.57941e-07	3.36704e-06	0.99982	PAPPA2
221	ENSG00000184293	25.0058	-0.843651	0.626239	122.664	3.2453e-15	1.11389e-13	1.28529	CLECL1
222	ENSG00000257084	166.454	-0.84328	0.507723	46.5074	0.00384511	0.0155452	1.16661	MIR200CHG
223	ENSG00000105989	246.595	-0.8416	0.512598	145.314	2.44621e-19	1.44417e-17	1.16661	WNT2
224	ENSG00000242327	618.728	-0.840876	0.581402	49.3269	0.00172307	0.00776565	1.16661	AC023906.1
225	ENSG00000244073	27.3178	-0.83902	0.468441	57.5917	0.000138615	0.00084327	1.16661	RPS4XP6
226	ENSG00000166960	36.4743	-0.835497	0.342445	161.921	1.95674e-22	1.8118e-20	0.999074	CCDC178
227	ENSG00000213613	1018.01	-0.835315	0.624374	50.6972	0.00115337	0.00520914	1.24116	RPL11P3
228	ENSG00000213075	31.0248	-0.829253	0.590983	76.0781	2.53248e-07	3.28127e-06	1.00905	RPL31P11
229	ENSG00000226221	1017.87	-0.828418	0.479676	99.2272	4.06816e-11	8.29073e-10	1.24116	AC022431.1
230	ENSG00000228929	1904.9	-0.825978	0.553773	56.1891	0.000215965	0.00156626	0.910746	RPS13P2
231	ENSG00000176343	70.6526	-0.825909	0.548997	77.7724	1.37199e-07	1.62748e-06	1.16661	RPL37AP8
232	ENSG00000173369	3634.73	-0.824221	0.572855	86.7354	4.96788e-09	8.96087e-08	1.00384	C1QB
233	ENSG00000234107	605.752	-0.82389	0.631876	37.0306	0.0434534	0.123544	1.11055	TPT1P1
234	ENSG00000160345	51.2683	-0.823728	0.411286	40.7224	0.0178633	0.0596635	1.11055	C9orf116
235	ENSG00000081985	86.4664	-0.820834	0.306266	55.0777	0.000305581	0.00169717	1.17856	IL12RB2
236	ENSG00000101463	97.6838	-0.820524	0.392605	135.977	1.27031e-17	6.67553e-16	1.11055	SYNDIG1
237	ENSG00000237077	238.966	-0.820514	0.580892	51.0621	0.00103522	0.00500537	1.16661	AC105399.1
238	ENSG00000251107	40.9016	-0.820231	0.519435	54.0594	0.000418533	0.00225716	1.16661	PDCD5P2
239	ENSG00000232472	358.33	-0.819531	0.536953	44.5822	0.0065241	0.0162162	1.88569	EEF1B2P3
240	ENSG00000242477	28.449	-0.819184	0.490225	63.0145	2.36888e-05	0.000198556	1.00905	AC091429.1
241	ENSG00000100450	93.9846	-0.818053	0.574411	137.619	6.362e-18	3.27226e-16	1.16661	GZMH
242	ENSG00000243199	155.666	-0.816984	0.392236	53.6767	0.000470641	0.00245395	1.19306	AC115223.1
243	ENSG00000236801	354.509	-0.816406	0.585018	47.0121	0.00333844	0.0121426	1.34646	RPL24P8
244	ENSG00000260260	566.428	-0.816158	0.445479	66.9472	6.27832e-06	5.0935e-05	1.2064	SNHG19
245	ENSG00000178222	86.6966	-0.813976	0.248377	89.8624	1.51917e-09	2.72241e-08	1.11055	RNF212
246	ENSG00000237214	739.716	-0.81378	0.530682	50.5834	0.0011928	0.00662925	0.968395	AL080243.2
247	ENSG00000243466	513.439	-0.813488	0.878579	166.309	2.91537e-23	2.60091e-21	1.11055	IGKV1-5
248	ENSG00000237668	107.438	-0.811762	0.587581	69.2839	2.80532e-06	2.53939e-05	1.16661	RPS15AP38
249	ENSG00000075073	62.4362	-0.811499	0.337742	67.6104	5.0011e-06	4.74937e-05	1.04017	TACR2
250	ENSG00000134917	80.5826	-0.810831	0.339865	56.0208	0.00022768	0.0013746	1.11055	ADAMTS8
251	ENSG00000197958	2666.59	-0.810475	0.486273	63.944	1.73654e-05	0.000164962	0.910746	RPL12
252	ENSG00000244313	4057.65	-0.809778	0.459728	74.8329	3.96081e-07	4.30119e-06	1.16661	AC024293.1
253	ENSG00000213293	1105.58	-0.808856	0.625655	50.1427	0.00135794	0.0063149	1.16661	AC012618.1
254	ENSG00000136244	37.1718	-0.807075	0.650097	112.823	1.80559e-13	6.17255e-12	1.0085	IL6
255	ENSG00000239961	31.4834	-0.806699	0.597362	75.6852	2.91717e-07	3.73922e-06	0.99982	LILRA4
256	ENSG00000103253	131.875	-0.806328	0.44475	49.0227	0.00188184	0.00873077	1.11055	HAGHL
257	ENSG00000239830	777.425	-0.805612	0.74291	101.37	1.75285e-11	3.99003e-10	1.16661	RPS4XP22
258	ENSG00000205364	184.01	-0.804315	0.471896	101.695	1.54173e-11	3.18385e-10	1.30332	MT1M
259	ENSG00000197977	40.638	-0.803868	0.400003	66.6547	6.93858e-06	6.62059e-05	0.99982	ELOVL2
260	ENSG00000213442	5563.59	-0.803115	0.498541	66.3038	7.82101e-06	6.41823e-05	1.16661	RPL18AP3
261	ENSG00000213174	29.3631	-0.80308	0.512607	65.4321	1.05172e-05	8.38061e-05	1.16661	AC026316.1
262	ENSG00000167644	1222.38	-0.801762	0.52623	44.8918	0.00599895	0.0246782	1.05537	C19orf33
263	ENSG00000131650	326.685	-0.801221	0.421006	58.185	0.000114705	0.000626055	1.34646	KREMEN2
264	ENSG00000158477	1007.89	-0.799922	0.443184	45.2574	0.0054301	0.0208266	1.16661	CD1A
265	ENSG00000243777	302.115	-0.799863	0.514129	37.6742	0.0374292	0.0934612	1.34646	AP000942.1
266	ENSG00000281162	49.2151	-0.798715	0.368893	86.2661	5.92798e-09	1.01832e-07	1.04017	AC005035.1
267	ENSG00000213939	41.2709	-0.797012	0.539391	72.6833	8.51548e-07	9.86386e-06	0.99982	AC091153.1
268	ENSG00000225178	70.8881	-0.796586	0.443906	62.9085	2.45396e-05	0.000179847	1.16661	RPSAP58
269	ENSG00000170469	34.2679	-0.795114	0.321568	59.7134	7.01051e-05	0.000523366	1.0085	SPATA24
270	ENSG00000182196	28.4884	-0.792374	0.591531	64.2804	1.55116e-05	0.000135948	1.0085	ARL6IP4
271	ENSG00000213269	27.1372	-0.790481	0.495926	43.6272	0.00842755	0.0284242	1.25686	AC004386.1
272	ENSG00000138109	31.8364	-0.789559	0.457771	64.3069	1.53739e-05	0.000134861	1.0085	CYP2C9
273	ENSG00000100739	68.8405	-0.788078	0.31691	65.0451	1.19881e-05	0.000104629	1.04017	BDKRB1
274	ENSG00000198796	300.568	-0.786605	0.359192	154.828	4.17813e-21	3.08233e-19	1.11055	ALPK2
275	ENSG00000254373	197.752	-0.786443	0.584246	46.7197	0.00362374	0.0130505	1.34646	AC112191.2
276	ENSG00000213539	72.2405	-0.784919	0.324167	38.3754	0.0317225	0.10122	1.03399	YBX1P6
277	ENSG00000105246	64.2106	-0.782715	0.470254	107.217	1.72079e-12	4.53023e-11	1.16661	EBI3
278	ENSG00000160808	58.687	-0.782569	0.377413	60.8457	4.84766e-05	0.000368128	1.03399	MYL3
279	ENSG00000105664	13838.7	-0.78185	0.484596	107.469	1.55603e-12	4.73631e-11	1.00384	COMP
280	ENSG00000197540	100.356	-0.780239	0.455184	107.986	1.26543e-12	3.31563e-11	1.19306	GZMM
281	ENSG00000141933	171.738	-0.779573	0.462	47.638	0.00279774	0.0118115	1.16661	TPGS1
282	ENSG00000141433	61.39	-0.778693	0.475885	262.717	4.91213e-42	1.80138e-39	1.17856	ADCYAP1
283	ENSG00000235912	254.439	-0.777582	0.617711	40.1227	0.0207469	0.0675383	1.11055	AL031729.1
284	ENSG00000236552	781.583	-0.776532	0.407477	87.8758	3.22969e-09	6.21971e-08	0.968395	RPL13AP5
285	ENSG00000147403	1541.48	-0.775759	0.481769	60.4335	5.54666e-05	0.000372932	1.16661	RPL10
286	ENSG00000205076	118.926	-0.77477	0.478479	48.7336	0.00204555	0.0088166	1.19306	LGALS7
287	ENSG00000233913	1183.7	-0.774542	0.585282	40.4246	0.0192463	0.0608749	1.16661	RPL10P9
288	ENSG00000258920	64.9931	-0.774089	0.48952	53.6634	0.000472561	0.00262187	1.11055	FOXN3-AS1
289	ENSG00000134061	123.392	-0.773756	0.43649	106.682	2.1315e-12	5.48754e-11	1.16661	CD180
290	ENSG00000237643	153.801	-0.772968	0.519313	53.2975	0.000528426	0.00272007	1.19306	AL365226.2
291	ENSG00000267340	38.0001	-0.772542	0.455747	55.2595	0.000288793	0.00186368	0.99982	AC060780.2
292	ENSG00000238142	25.5702	-0.772424	0.459992	98.1182	6.27818e-11	1.2986e-09	1.18664	BX284668.5
293	ENSG00000144057	86.5985	-0.772075	0.454628	88.9412	2.15661e-09	3.55737e-08	1.17856	ST6GAL2
294	ENSG00000175084	11852	-0.771846	0.419699	74.683	4.1791e-07	5.43437e-06	0.952388	DES
295	ENSG00000189343	82.6611	-0.770982	0.515816	36.9076	0.0446971	0.121578	1.16661	AC004448.1
296	ENSG00000142694	461.379	-0.770594	0.499772	99.0086	4.43181e-11	9.23723e-10	1.2064	EVA1B
297	ENSG00000197106	486.349	-0.768618	0.377003	53.0241	0.000574261	0.002697	1.30817	SLC6A17
298	ENSG00000229795	85.6248	-0.768051	0.641082	66.92	6.33706e-06	5.91686e-05	1.03399	RPS21P1
299	ENSG00000240793	116.388	-0.767498	0.556921	50.9727	0.00106305	0.00507532	1.17856	AC023818.1
300	ENSG00000179967	41.0151	-0.767325	0.470864	39.7422	0.0227904	0.0789972	1.0085	PPP1R14BP3
301	ENSG00000237676	456.57	-0.766552	0.590955	68.8734	3.23449e-06	1.871e-05	1.88569	RPL30P4
302	ENSG00000214881	38.6479	-0.763448	0.408923	44.2588	0.00711825	0.0298914	0.99982	TMEM14DP
303	ENSG00000239622	341.438	-0.763076	0.631497	52.2169	0.000733	0.00368633	1.16661	AC005165.2
304	ENSG00000203724	28.954	-0.76083	0.495608	71.0893	1.49364e-06	1.63442e-05	1.00905	C1orf53
305	ENSG00000234975	152.916	-0.760304	0.54589	65.3796	1.07059e-05	8.36354e-05	1.19034	FTH1P2
306	ENSG00000254709	112.109	-0.750407	0.832844	141.076	1.47759e-18	7.97197e-17	1.17856	IGLL5
307	ENSG00000198918	1360.03	-0.748245	0.65092	62.2446	3.05879e-05	0.00023976	1.05537	RPL39
308	ENSG00000264350	90.8875	-0.747822	0.594933	40.8852	0.0171463	0.0548017	1.17856	AC090897.1
309	ENSG00000204577	119.833	-0.74773	0.385164	101.034	2.00073e-11	4.50613e-10	1.16661	LILRB3
310	ENSG00000240616	372.258	-0.746573	0.489456	39.0006	0.0273049	0.0722449	1.34646	RPS6P25
311	ENSG00000092009	623.362	-0.743919	0.471144	62.7421	2.59354e-05	0.000171077	1.30817	CMA1
312	ENSG00000187193	1912.15	-0.743013	0.412251	60.4057	5.5973e-05	0.000375744	1.16661	MT1X
313	ENSG00000214889	89.946	-0.742296	0.598588	71.2128	1.43027e-06	1.52781e-05	1.04017	RPS9P1
314	ENSG00000256103	48.9543	-0.74219	0.583262	37.5775	0.0382842	0.120574	1.00905	ATP5J2P5
315	ENSG00000273132	41.3648	-0.742115	0.934596	47.5201	0.0028928	0.0121426	1.16661	AL355312.3
316	ENSG00000182853	78.565	-0.741465	0.449192	77.1969	1.69048e-07	2.0606e-06	1.11055	VMO1
317	ENSG00000240342	131.937	-0.740204	0.505993	44.8942	0.00599503	0.0226501	1.16661	AC026366.1
318	ENSG00000235297	4176.94	-0.739756	0.561887	57.8361	0.00012823	0.000786451	1.16661	AC008021.1
319	ENSG00000244331	61.2367	-0.738116	0.513024	86.988	4.5166e-09	7.08535e-08	1.17856	AC008677.2
320	ENSG00000211448	4135.95	-0.737625	0.448259	106.534	2.26041e-12	6.78214e-11	0.988005	DIO2
321	ENSG00000176136	35.5205	-0.736442	0.704036	250.419	1.36342e-39	5.0834e-37	0.99982	MC5R
322	ENSG00000224631	939.787	-0.735822	0.550137	49.4607	0.00165738	0.00749734	1.16661	RPS27AP16
323	ENSG00000012223	2033.63	-0.734323	0.585477	117.412	2.79797e-14	1.1837e-12	0.910746	LTF
324	ENSG00000223749	72.2236	-0.733568	0.478829	80.6926	4.71725e-08	6.11495e-07	1.16661	MIR503HG
325	ENSG00000266402	37.9067	-0.733241	0.427987	44.7081	0.00630562	0.0267602	1.00905	SNHG25
326	ENSG00000235065	219.892	-0.733223	0.623158	38.7197	0.0292163	0.0785282	1.30332	RPL24P2
327	ENSG00000105640	126.356	-0.732184	0.435274	59.2068	8.25941e-05	0.000531826	1.16661	RPL18A
328	ENSG00000171551	27.9298	-0.730308	0.548136	38.6471	0.0297295	0.0987476	0.99982	ECEL1
329	ENSG00000213178	739.553	-0.730141	0.494863	61.7945	3.54917e-05	0.000261116	1.11055	AC074033.1
330	ENSG00000231531	291.2	-0.729965	0.561284	41.9795	0.0129731	0.0435497	1.16661	HINT1P1
331	ENSG00000224420	247.133	-0.72918	0.342449	80.8484	4.45433e-08	5.23212e-07	1.30332	ADM5
332	ENSG00000213130	57.1116	-0.728171	0.530424	68.7211	3.40961e-06	3.35582e-05	1.04017	EEF1DP5
333	ENSG00000244097	65.5346	-0.726928	0.499264	50.3655	0.00127188	0.00622344	1.11055	RPS4XP17
334	ENSG00000101278	98.8206	-0.723591	0.506507	275.748	1.23322e-44	5.168e-42	1.16661	RPS10P5
335	ENSG00000256210	33.5503	-0.723584	0.478525	47.4076	0.00298641	0.0142903	0.999074	AC005255.1
336	ENSG00000105639	665.82	-0.723086	0.348304	132.715	4.98966e-17	2.42295e-15	1.11055	JAK3
337	ENSG00000155659	1415.22	-0.720171	0.459117	70.8632	1.61691e-06	1.53042e-05	1.17346	VSIG4
338	ENSG00000197927	25.3979	-0.719962	0.354414	55.1635	0.000297543	0.00153178	1.28529	C2orf27A
339	ENSG00000156127	159.498	-0.719483	0.515625	90.5808	1.15505e-09	2.10712e-08	1.11055	BATF
340	ENSG00000185669	78.9051	-0.719348	0.366536	73.6349	6.07444e-07	6.63721e-06	1.11055	SNAI3
341	ENSG00000136942	13760.8	-0.718886	0.452877	82.4257	2.48737e-08	3.97664e-07	0.988005	RPL35
342	ENSG00000124134	71.1533	-0.717832	0.330895	95.0861	2.04202e-10	3.98474e-09	1.16661	KCNS1
343	ENSG00000152932	51.4214	-0.71687	0.325402	98.1616	6.17277e-11	1.44825e-09	1.04017	RAB3C
344	ENSG00000166592	219.488	-0.714932	0.35593	46.8249	0.00351854	0.0150262	1.11055	RRAD
345	ENSG00000161509	28.082	-0.714782	0.424508	36.7068	0.0467957	0.141863	1.00905	GRIN2C
346	ENSG00000164106	70.1503	-0.713358	0.440858	64.9584	1.23445e-05	0.000107988	1.03399	SCRG1
347	ENSG00000128713	75.08	-0.711738	0.410057	85.0534	9.34483e-09	1.37716e-07	1.17856	HOXD11
348	ENSG00000248988	26.825	-0.711553	0.481322	37.8618	0.0358192	0.0998875	1.18664	AC093700.1
349	ENSG00000271737	26.6965	-0.710834	0.449257	36.5882	0.0480762	0.128796	1.16661	AC008608.2
350	ENSG00000108691	1170.97	-0.710772	0.501677	87.097	4.3347e-09	6.88247e-08	1.16661	CCL2
351	ENSG00000101443	160.925	-0.70777	0.424018	48.9124	0.0019428	0.00846012	1.19034	WFDC2
352	ENSG00000250451	67.2701	-0.707533	0.358516	52.8821	0.000599544	0.00342346	1.04017	HOXC-AS1
353	ENSG00000188483	306.949	-0.706364	0.281585	59.11	8.52145e-05	0.000571075	1.11055	IER5L
354	ENSG00000215467	141.743	-0.704141	0.629149	61.1556	4.37945e-05	0.000296105	1.19306	AL121886.1
355	ENSG00000213169	45.8067	-0.704006	0.476189	50.8214	0.00111177	0.00606791	0.99982	AC069218.1
356	ENSG00000163682	1288.65	-0.703222	0.436463	194.777	1.06823e-28	1.47511e-26	1.24116	RPL9
357	ENSG00000277147	28.3079	-0.702405	0.33876	42.3246	0.0118657	0.0457154	1.00905	LINC00869
358	ENSG00000223722	36.5857	-0.699476	0.558096	51.2953	0.000965867	0.00533962	1.00905	AC023157.1
359	ENSG00000236887	30.1191	-0.698952	0.550964	41.0004	0.0166551	0.060923	1.0085	AL357055.2
360	ENSG00000249264	101.709	-0.697223	0.356707	39.4611	0.0244154	0.0742656	1.16661	EEF1A1P9
361	ENSG00000213560	33.3871	-0.696878	0.424715	60.4249	5.56236e-05	0.000425679	1.0085	AC103591.1
362	ENSG00000186973	65.4044	-0.696866	0.397742	43.4147	0.00891627	0.0348845	1.04017	FAM183A
363	ENSG00000182600	147.355	-0.695939	0.500532	69.0659	3.02571e-06	2.67293e-05	1.19034	C2orf82
364	ENSG00000213553	2115.78	-0.695126	0.383865	53.2849	0.000530446	0.00278035	1.16661	RPLP0P6
365	ENSG00000233668	50.3295	-0.694971	0.485693	43.0648	0.00977918	0.03792	1.03399	AL353662.2
366	ENSG00000171864	73.382	-0.694616	0.480295	86.4767	5.47625e-09	8.4545e-08	1.17856	PRND
367	ENSG00000213867	106.155	-0.692916	0.524731	65.4571	1.04285e-05	8.15879e-05	1.19306	AL049830.1
368	ENSG00000135083	49.515	-0.691889	0.245025	38.7479	0.029019	0.0941356	1.03399	CCNJL
369	ENSG00000229344	39.0183	-0.690281	0.353858	102.713	1.03165e-11	2.79949e-10	0.999074	MTCO2P12
370	ENSG00000205078	72.0166	-0.690186	0.467653	61.0508	4.53268e-05	0.000345346	1.04017	SYCE1L
371	ENSG00000172965	229.944	-0.689206	0.398839	123.8	2.03121e-15	8.22697e-14	1.11055	MIR4435-2HG
372	ENSG00000108823	256.669	-0.687646	0.348802	133.883	3.05972e-17	1.28349e-15	1.34646	SGCA
373	ENSG00000271134	44.9696	-0.687413	0.523999	66.4533	7.4325e-06	7.05429e-05	0.999074	AC012498.2
374	ENSG00000241431	76.9668	-0.687032	0.572105	88	3.08145e-09	5.27725e-08	1.11055	RPL37P6
375	ENSG00000248587	59.7303	-0.686086	0.316082	52.7897	0.000616582	0.00350748	1.04017	GDNF-AS1
376	ENSG00000158716	977.049	-0.68461	0.413623	62.1709	3.13429e-05	0.00024493	1.05537	DUSP23
377	ENSG00000226197	49.7557	-0.683766	0.508445	101.532	1.64458e-11	3.75694e-10	1.16661	AL583785.1
378	ENSG00000244251	30.6994	-0.683506	0.50458	50.6421	0.00117231	0.00635764	0.99982	AC013356.1
379	ENSG00000230734	77.8904	-0.682912	0.545014	61.4801	3.93659e-05	0.000286556	1.11055	RPL10P3
380	ENSG00000105374	350.672	-0.682494	0.544496	135.326	1.66974e-17	7.16709e-16	1.34646	NKG7
381	ENSG00000249379	26.2207	-0.681409	0.844765	180.148	6.8654e-26	7.83482e-24	1.16661	AL033397.2
382	ENSG00000180549	60.7807	-0.680968	0.405486	61.5836	3.80469e-05	0.000277934	1.11055	FUT7
383	ENSG00000260265	35.7713	-0.67958	0.305223	218.503	2.62938e-33	6.27035e-31	1.0085	LINC02562
384	ENSG00000139239	2761.97	-0.679341	0.392211	66.4175	7.52374e-06	7.43655e-05	0.952388	AC078814.1
385	ENSG00000232628	34.6796	-0.678357	0.451339	119.253	1.31802e-14	5.26397e-13	1.00905	AC092809.2
386	ENSG00000132465	1329.67	-0.677974	0.596553	183.989	1.26514e-26	1.94491e-24	0.910746	JCHAIN
387	ENSG00000181617	174.679	-0.676833	1.05912	144.057	4.17335e-19	1.65421e-17	1.72562	FDCSP
388	ENSG00000162814	29.4588	-0.675006	0.437801	100.039	2.95926e-11	7.46888e-10	1.0085	SPATA17
389	ENSG00000218227	387.179	-0.672507	0.484668	49.4504	0.00166236	0.0075172	1.16661	AC136632.1
390	ENSG00000226051	51.5889	-0.67221	0.347324	212.662	3.63161e-32	6.85769e-30	1.17856	ZNF503-AS1
391	ENSG00000228887	493.016	-0.671197	0.461834	43.851	0.00793989	0.0261	1.30817	EEF1DP1
392	ENSG00000115523	194.207	-0.671138	0.459686	108.695	9.52415e-13	2.72796e-11	1.11055	GNLY
393	ENSG00000226360	397.461	-0.670123	0.483498	42.6455	0.0109149	0.0391691	1.11055	AC096919.1
394	ENSG00000257243	52.2593	-0.667589	0.43263	57.4379	0.000145561	0.000981816	1.03399	AC020612.1
395	ENSG00000143226	567.84	-0.667478	0.463848	94.4747	2.58706e-10	4.96493e-09	1.16661	FCGR2A
396	ENSG00000083807	116.505	-0.666538	0.47001	66.7349	6.75107e-06	5.50037e-05	1.19306	SLC27A5
397	ENSG00000166091	30.6491	-0.664017	0.344384	46.9544	0.00339306	0.0159473	0.999074	CMTM5
398	ENSG00000213641	129.331	-0.663957	0.566324	174.987	6.61049e-25	6.84144e-23	1.16661	RPL7AP4
399	ENSG00000161677	677.018	-0.662239	0.423267	44.6717	0.0063681	0.0279475	0.968395	JOSD2
400	ENSG00000267541	35.5581	-0.662128	0.377052	80.1054	5.8534e-08	8.51396e-07	1.0085	MTCO2P2
401	ENSG00000213433	69.276	-0.661106	0.462736	54.1657	0.000405076	0.00219198	1.16661	AC091982.1
402	ENSG00000162585	915.564	-0.660162	0.431333	60.3812	5.64219e-05	0.000343339	1.30332	FAAP20
403	ENSG00000258741	80.4855	-0.65898	0.415717	51.1441	0.00101029	0.00490057	1.16661	AC091544.3
404	ENSG00000240311	195.03	-0.658683	0.495222	56.5149	0.000194933	0.00119895	1.11055	AC004224.1
405	ENSG00000125257	441.569	-0.657743	0.288559	47.0701	0.0032845	0.013564	1.16661	ABCC4
406	ENSG00000213316	127.891	-0.657266	0.390585	50.3406	0.00128123	0.00600513	1.16661	LTC4S
407	ENSG00000130540	37.2268	-0.657054	0.520696	132.992	4.44503e-17	2.38421e-15	1.00905	SULT4A1
408	ENSG00000185269	110.683	-0.656431	0.396305	110.077	5.46725e-13	1.52024e-11	1.17856	NOTUM
409	ENSG00000168028	403.73	-0.655984	0.436446	54.09	0.000414623	0.00202978	1.30332	RPSA
410	ENSG00000182566	71.4579	-0.6553	0.5254	71.3727	1.35212e-06	1.45353e-05	1.04017	CLEC4G
411	ENSG00000130005	647.476	-0.654555	0.375755	45.87	0.00458903	0.0188802	1.11055	GAMT
412	ENSG00000141526	436.455	-0.653945	0.369526	111.162	3.53199e-13	1.06688e-11	1.11055	SLC16A3
413	ENSG00000184986	55.9933	-0.653358	0.37066	38.8917	0.028032	0.0864142	1.11055	TMEM121
414	ENSG00000198744	297.783	-0.653276	0.306191	806.281	9.75496e-155	2.70072e-151	1.34646	MTCO3P12
415	ENSG00000143947	856.393	-0.653027	0.472894	77.492	1.51899e-07	1.78119e-06	1.16661	RPS27A
416	ENSG00000167526	12474.5	-0.651205	0.413028	63.0353	2.35259e-05	0.000173521	1.16661	RPL13
417	ENSG00000168484	33.8906	-0.651141	0.480913	50.8991	0.00108647	0.0059091	1.00905	SFTPC
418	ENSG00000143450	41.2047	-0.650714	0.447155	50.2792	0.0013046	0.00697634	0.999074	OAZ3
419	ENSG00000054148	2326.82	-0.650447	0.41023	52.216	0.00073321	0.00368636	1.16661	PHPT1
420	ENSG00000100079	407.41	-0.649284	0.599899	146.48	1.48898e-19	8.01651e-18	1.30332	LGALS2
421	ENSG00000270388	206.113	-0.649256	0.442093	1620.56	0	0	1.11055	MTCO3P22
422	ENSG00000144681	140.37	-0.648785	0.411478	69.5948	2.51796e-06	2.30869e-05	1.16661	STAC
423	ENSG00000211941	121.288	-0.648723	1.37161	113.533	1.35494e-13	4.04135e-12	1.19306	IGHV3-11
424	ENSG00000244192	360.717	-0.647474	0.493297	68.7593	3.36486e-06	2.63251e-05	1.34646	AC113367.1
425	ENSG00000144810	1446.18	-0.647318	0.443923	223.812	2.40217e-34	5.30855e-32	1.17346	COL8A1
426	ENSG00000204335	72.1726	-0.644008	0.360941	191.872	3.87681e-28	5.59706e-26	1.11055	SP5
427	ENSG00000186265	37.2738	-0.643155	0.474723	73.4718	6.43731e-07	7.61003e-06	1.00905	BTLA
428	ENSG00000111678	5683.52	-0.642316	0.460102	81.9996	2.91244e-08	4.56909e-07	0.988005	C12orf57
429	ENSG00000113739	707.158	-0.641961	0.468212	91.3237	8.69466e-10	1.83393e-08	0.968395	STC2
430	ENSG00000132821	37.3441	-0.64069	0.424012	48.2313	0.00236281	0.0116692	0.999074	VSTM2L
431	ENSG00000282608	81.0928	-0.640517	0.496652	79.2903	7.89026e-08	1.09231e-06	1.04017	ADORA3
432	ENSG00000225200	109.276	-0.639849	0.483133	50.3548	0.0012759	0.00598676	1.16661	AC246787.1
433	ENSG00000203706	125.036	-0.638052	0.434713	103.473	7.63503e-12	1.82747e-10	1.16661	SERTAD4-AS1
434	ENSG00000205358	33.4008	-0.637664	0.388233	82.0731	2.83426e-08	4.42477e-07	0.999074	MT1H
435	ENSG00000134825	1939.69	-0.637063	0.4546	98.8118	4.78685e-11	1.48307e-09	0.785758	TMEM258
436	ENSG00000152128	67.6271	-0.6369	0.564173	131.451	8.46808e-17	3.77124e-15	1.16661	TMEM163
437	ENSG00000184924	825.047	-0.636433	0.430906	83.2769	1.81342e-08	3.04497e-07	0.968395	PTRHD1
438	ENSG00000228499	309.815	-0.63641	0.597426	85.7419	7.21874e-09	9.95033e-08	1.30332	TMSB10P1
439	ENSG00000138755	1021.22	-0.63383	0.581947	124.513	1.5131e-15	5.28877e-14	1.30332	CXCL9
440	ENSG00000269985	46.0873	-0.633807	0.445104	45.6709	0.0048479	0.0213652	1.00905	AL021328.1
441	ENSG00000229891	180.686	-0.633389	0.342886	44.938	0.00592416	0.0198895	1.34646	LINC01315
442	ENSG00000122133	25.3857	-0.632553	0.543536	59.9815	6.4263e-05	0.000418765	1.18664	PAEP
443	ENSG00000235605	110.915	-0.631953	0.551563	48.155	0.00241489	0.0103114	1.17856	AL355472.2
444	ENSG00000204482	975.881	-0.631905	0.519901	138.1	5.19583e-18	2.96607e-16	1.05537	LST1
445	ENSG00000087903	654.752	-0.631776	0.279449	60.7406	5.01724e-05	0.000356239	1.11055	RFX2
446	ENSG00000130255	13195.7	-0.631419	0.467248	72.4745	9.16842e-07	1.06808e-05	0.988005	RPL36
447	ENSG00000166741	4066.46	-0.629672	0.450083	110.669	4.30865e-13	1.41751e-11	1.00384	NNMT
448	ENSG00000131469	20650.2	-0.629063	0.436982	84.5489	1.12858e-08	2.11792e-07	0.895788	RPL27
449	ENSG00000018280	182.569	-0.628871	0.474771	123.155	2.65044e-15	6.95065e-14	1.72562	SLC11A1
450	ENSG00000241494	128.138	-0.627754	0.560493	73.1113	7.31671e-07	7.42341e-06	1.17856	AL355032.1
451	ENSG00000137720	442.975	-0.627334	0.33524	53.6587	0.000473242	0.00221411	1.34646	C11orf1
452	ENSG00000255494	32.3588	-0.627256	0.490563	37.7445	0.0368183	0.103609	1.16661	LINC00681
453	ENSG00000082196	912.801	-0.625812	0.367488	52.2188	0.000732596	0.00335432	1.30332	C1QTNF3
454	ENSG00000247774	166.789	-0.624978	0.509237	134.528	2.33465e-17	1.11369e-15	1.19306	PCED1B-AS1
455	ENSG00000164708	37.8525	-0.62497	0.518772	56.5785	0.000191062	0.00128189	1.00905	PGAM2
456	ENSG00000240463	144.468	-0.624927	0.478616	69.4778	2.62253e-06	2.34571e-05	1.19034	RPS19P3
457	ENSG00000198242	358.906	-0.624755	0.389027	67.8618	4.58689e-06	4.1405e-05	1.11055	RPL23A
458	ENSG00000150687	5258.83	-0.624418	0.381333	107.343	1.63626e-12	5.48754e-11	0.895788	PRSS23
459	ENSG00000171860	546.637	-0.623932	0.449025	85.6972	7.34076e-09	1.16504e-07	1.11055	C3AR1
460	ENSG00000173917	178.372	-0.623929	0.304888	83.0604	1.96537e-08	1.92656e-07	1.72562	HOXB2
461	ENSG00000237187	87.6735	-0.623406	0.384919	125.18	1.1484e-15	4.45686e-14	1.17856	NR2F1-AS1
462	ENSG00000103254	268.044	-0.623278	0.442847	45.5211	0.00505168	0.0204422	1.11055	FAM173A
463	ENSG00000101197	45.4581	-0.623088	0.39978	43.9673	0.00769694	0.0316426	1.00905	BIRC7
464	ENSG00000172724	3126.64	-0.622271	0.594654	139.047	3.48443e-18	2.23124e-16	0.952388	CCL19
465	ENSG00000160180	276.56	-0.621364	0.580469	55.8927	0.000236999	0.00123669	1.30332	TFF3
466	ENSG00000128228	366.723	-0.620614	0.41806	52.0631	0.000767693	0.00383816	1.16661	SDF2L1
467	ENSG00000189227	268.248	-0.619992	0.344353	45.7023	0.00480611	0.0196081	1.11055	C15orf61
468	ENSG00000182165	539.937	-0.618725	0.437539	67.2116	5.7349e-06	4.3814e-05	1.30332	TP53TG1
469	ENSG00000157168	260.73	-0.618645	0.350275	54.8362	0.000329349	0.00129124	1.72562	NRG1
470	ENSG00000112667	714.756	-0.618276	0.383585	46.5888	0.00375871	0.0179069	0.968395	DNPH1
471	ENSG00000168329	357.631	-0.618214	0.337593	50.1095	0.00137124	0.0042019	1.88569	CX3CR1
472	ENSG00000213741	7832.16	-0.618189	0.500294	110.546	4.52618e-13	1.48251e-11	1.00384	RPS29
473	ENSG00000162244	5633.52	-0.618097	0.419214	73.7964	5.73505e-07	6.9914e-06	0.988005	RPL29
474	ENSG00000182885	48.0383	-0.617849	0.398057	61.7375	3.61655e-05	0.000254262	1.16661	ADGRG3
475	ENSG00000233461	305.033	-0.617761	0.397287	48.9294	0.00193325	0.00856845	1.16661	AL445524.1
476	ENSG00000160886	207.291	-0.61775	0.366004	54.9589	0.000317058	0.00155568	1.34646	LY6K
477	ENSG00000230807	236.844	-0.61759	0.684057	45.1854	0.00553791	0.0220749	1.11055	AC099535.1
478	ENSG00000137573	2192.43	-0.617248	0.474716	178.259	1.57413e-25	2.55313e-23	0.785758	SULF1
479	ENSG00000267453	39.075	-0.617094	0.445753	80.4162	5.22205e-08	6.71484e-07	1.16661	LINC01835
480	ENSG00000231878	83.992	-0.616896	0.447809	56.3279	0.000206752	0.00134455	1.03399	SNRPFP1
481	ENSG00000277893	107.844	-0.616091	0.569733	122.759	3.12107e-15	1.17502e-13	1.16661	SRD5A2
482	ENSG00000123009	193.583	-0.61365	0.512408	64.07	1.66469e-05	0.000132846	1.11055	NME2P1
483	ENSG00000102109	33.0031	-0.61344	0.447253	59.4174	7.71606e-05	0.00056971	1.0085	PCSK1N
484	ENSG00000142621	47.3819	-0.612936	0.407399	113.891	1.17162e-13	4.16337e-12	0.999074	FHAD1
485	ENSG00000197982	1379.34	-0.61278	0.451024	69.2213	2.86695e-06	2.70651e-05	1.11193	C1orf122
486	ENSG00000178821	91.6352	-0.61265	0.341264	88.4538	2.59476e-09	4.4809e-08	1.11055	TMEM52
487	ENSG00000267795	82.8515	-0.612084	0.552442	50.2278	0.00132445	0.00612119	1.17856	SMIM22
488	ENSG00000105369	142.783	-0.610728	0.485187	333.304	3.10591e-56	2.18308e-53	1.17856	CD79A
489	ENSG00000081052	479.02	-0.609723	0.474379	89.9136	1.48981e-09	2.67601e-08	1.11055	COL4A4
490	ENSG00000233558	262.89	-0.609034	0.481666	61.7766	3.5703e-05	0.000228131	1.30332	AL050331.1
491	ENSG00000204397	196.01	-0.608654	0.467118	85.4237	8.13409e-09	1.1072e-07	1.30332	CARD16
492	ENSG00000258910	34.8691	-0.608074	0.436189	48.6614	0.00208854	0.010395	1.00905	LINC01956
493	ENSG00000182255	25.2238	-0.606884	0.508223	64.3174	1.53197e-05	0.000115928	1.18664	KCNA4
494	ENSG00000205277	34.0932	-0.605611	0.556131	56.1644	0.000217646	0.00126562	1.16661	MUC12
495	ENSG00000170439	59.3954	-0.604668	0.728669	62.225	3.07865e-05	0.000220323	1.16661	METTL7B
496	ENSG00000243829	306.301	-0.604354	0.521119	47.1608	0.0032017	0.00874668	1.88569	AC011495.1
497	ENSG00000113296	1538.75	-0.6037	0.404677	132.259	6.04098e-17	2.74641e-15	1.17346	THBS4
498	ENSG00000231106	50.548	-0.60348	0.403705	89.3434	1.85093e-09	3.26139e-08	1.11055	LINC01436
499	ENSG00000121410	149.364	-0.602389	0.536158	109.364	7.28157e-13	2.11389e-11	1.11055	A1BG
500	ENSG00000267390	42.1318	-0.602316	0.50683	40.765	0.0176731	0.0645697	0.999074	AC036176.1
501	ENSG00000135914	44.5973	-0.602221	0.423626	56.2095	0.000214587	0.00143446	0.99982	HTR2B
502	ENSG00000196284	110.498	-0.601416	0.258898	56.0382	0.000226437	0.00128727	1.19034	SUPT3H
503	ENSG00000149380	144.131	-0.601416	0.420469	109.655	6.47923e-13	1.78593e-11	1.17856	P4HA3
504	ENSG00000171858	12870.9	-0.600417	0.461843	95.559	1.70008e-10	3.37153e-09	1.16661	RPS21
505	ENSG00000161091	2051.99	-0.599802	0.323381	61.1613	4.37128e-05	0.000375783	0.910746	MFSD12
506	ENSG00000180638	974.404	-0.599616	0.527292	59.2505	8.14373e-05	0.000475051	1.30817	SLC47A2
507	ENSG00000104415	334.831	-0.598969	0.457067	110.936	3.86914e-13	9.70504e-12	1.34646	WISP1
508	ENSG00000143632	550.278	-0.598759	0.408758	100.09	2.8996e-11	5.74932e-10	1.30332	ACTA1
509	ENSG00000230202	134.261	-0.598721	0.503043	178.979	1.14727e-25	1.28068e-23	1.16661	AL450405.1
510	ENSG00000265666	66.5219	-0.598489	0.319533	70.1216	2.09566e-06	2.16439e-05	1.04017	RARA-AS1
511	ENSG00000139329	19826.8	-0.597321	0.431245	90.4721	1.20399e-09	2.52683e-08	0.952388	LUM
512	ENSG00000167483	33.4585	-0.597303	0.464313	132.233	6.10686e-17	3.20689e-15	0.99982	FAM129C
513	ENSG00000165996	73.7903	-0.596637	0.35003	36.4869	0.0491931	0.130219	1.17856	HACD1
514	ENSG00000218426	966.995	-0.596348	0.439104	81.0279	4.16944e-08	5.99275e-07	1.05537	AL590867.2
515	ENSG00000197653	26.9782	-0.595872	0.464026	115.153	7.02096e-14	2.07487e-12	1.25686	DNAH10
516	ENSG00000233276	4301	-0.595732	0.462173	95.2493	1.91696e-10	4.31106e-09	1.00384	GPX1
517	ENSG00000198417	119.888	-0.595439	0.462673	89.6607	1.64044e-09	2.92118e-08	1.11055	MT1F
518	ENSG00000177675	422.922	-0.595335	0.357195	51.046	0.00104018	0.00329931	1.88569	CD163L1
519	ENSG00000204387	3054.34	-0.594072	0.379111	91.7636	7.34623e-10	1.58862e-08	0.952388	C6orf48
520	ENSG00000148288	221.255	-0.59404	0.338264	60.607	5.24119e-05	0.000311803	1.34646	GBGT1
521	ENSG00000198840	33870.2	-0.593878	0.362791	86.8091	4.83178e-09	9.15841e-08	0.952388	MT-ND3
522	ENSG00000125910	104.401	-0.592322	0.437611	84.1004	1.33435e-08	1.90052e-07	1.19034	S1PR4
523	ENSG00000130332	1228.82	-0.592097	0.425653	60.525	5.38344e-05	0.000363104	1.16661	LSM7
524	ENSG00000187808	31.6539	-0.591827	0.44423	70.0391	2.15688e-06	2.0035e-05	1.16661	SOWAHD
525	ENSG00000123500	492.787	-0.590442	0.639683	221.843	5.83928e-34	1.1281e-31	1.30817	COL10A1
526	ENSG00000162631	27.9667	-0.589466	0.32591	93.897	3.23374e-10	6.99644e-09	1.00905	NTNG1
527	ENSG00000137265	415.996	-0.589051	0.309616	51.9983	0.000782783	0.0034494	1.34646	IRF4
528	ENSG00000132000	380.269	-0.587389	0.329954	46.8815	0.00346319	0.0125375	1.34646	PODNL1
529	ENSG00000162493	680.199	-0.586985	0.305957	62.0805	3.22941e-05	0.000208269	1.30332	PDPN
530	ENSG00000259417	78.0741	-0.586112	0.440397	39.8406	0.0222449	0.0755207	1.04017	CTXND1
531	ENSG00000142541	18207	-0.585674	0.363211	59.9955	6.39696e-05	0.000423421	1.16661	RPL13A
532	ENSG00000119630	550.52	-0.585587	0.331075	53.7857	0.000455203	0.00220206	1.30332	PGF
533	ENSG00000155657	57.2062	-0.585411	0.37962	68.7578	3.36665e-06	3.13257e-05	1.11055	TTN
534	ENSG00000134419	4840.26	-0.585191	0.477243	94.4932	2.56857e-10	5.66075e-09	1.00384	RPS15A

## Sheet: DEGs.SSclung_HClung
ENS	baseMean	log2FoldChange	lfcSE	stat	pvalue	padj	weight	symbol
ENSG00000000003	904.698	1.21641	0.23054	5.27633	1.31798e-07	4.6652e-06	0.829039	TSPAN6
ENSG00000000005	1.824	0.73286	0.739421	0.991127	0.321624	0.663095	0.624797	TNMD
ENSG00000000419	624.482	-0.0838431	0.0663932	-1.26283	0.206651	0.264652	1.45806	DPM1
ENSG00000000457	440.722	0.0805506	0.0900117	0.89489	0.370846	0.621519	0.790702	SCYL3
ENSG00000000460	132.907	-0.0014464	0.14597	-0.00990892	0.992094	0.977079	1.08211	C1orf112
ENSG00000000938	3347.67	-1.39028	0.259396	-5.35966	8.33777e-08	2.66016e-06	0.999562	FGR
ENSG00000000971	7115.86	1.13728	0.198271	5.736	9.6936e-09	4.10661e-07	1.05441	CFH
ENSG00000001036	1465.69	-0.354391	0.129288	-2.7411	0.0061233	0.0249925	1.00755	FUCA2
ENSG00000001084	1060.24	0.9224	0.21683	4.25402	2.09964e-05	0.000326442	0.829039	GCLC
ENSG00000001167	745.11	-0.227461	0.0939717	-2.42052	0.0154982	0.0507557	1.00755	NFYA
ENSG00000001460	399.072	0.392904	0.256785	1.53009	0.125994	0.207398	1.234	STPG1
ENSG00000001461	1105.33	0.116675	0.114926	1.01522	0.310003	0.531513	0.829039	NIPAL3
ENSG00000001497	878.039	-0.180638	0.0739475	-2.44279	0.0145742	0.0559706	0.832275	LAS1L
ENSG00000001561	921.474	0.0268512	0.186545	0.143939	0.885548	0.912456	1.0632	ENPP4
ENSG00000001617	1777.05	-0.451503	0.19461	-2.32003	0.020339	0.0535433	1.22935	SEMA3F
ENSG00000001626	562.935	-0.59758	0.292705	-2.04157	0.0411938	0.105913	0.993557	CFTR
ENSG00000001629	1173.82	0.165142	0.0925199	1.78494	0.0742716	0.14765	1.14963	ANKIB1
ENSG00000001630	1173.24	-0.838079	0.188283	-4.45117	8.54054e-06	0.000118932	1.14963	CYP51A1
ENSG00000001631	741.423	0.0731076	0.099921	0.731654	0.46438	0.699621	0.832275	KRIT1
ENSG00000002016	243.28	0.286371	0.187394	1.52818	0.126468	0.308956	0.723725	RAD52
ENSG00000002079	2.52841	0.811283	0.401104	2.02262	0.043112	0.134319	0.755511	MYH16
ENSG00000002330	869.026	-0.00676316	0.112616	-0.060055	0.952112	0.960233	1.0632	BAD
ENSG00000002549	2681.8	-0.456094	0.166531	-2.73879	0.00616657	0.0240963	1.06669	LAP3
ENSG00000002586	4660.31	0.0066361	0.124144	0.0534547	0.95737	0.961746	1.06669	CD99
ENSG00000002587	290.293	0.571244	0.319131	1.79	0.0734546	0.140285	1.21572	HS3ST1
ENSG00000002726	35.2348	0.936358	0.415483	2.25366	0.0242174	0.0624822	1.19623	AOC1
ENSG00000002745	8.60086	2.93014	0.635849	4.60824	4.06098e-06	5.72034e-05	1.29828	WNT16
ENSG00000002746	20.3493	2.3232	0.33061	7.02699	2.11039e-12	3.38763e-10	1.09466	HECW1
ENSG00000002822	352.457	-0.476719	0.138357	-3.44556	0.000569867	0.00342659	1.234	MAD1L1
ENSG00000002834	4755.77	-0.433329	0.104117	-4.16196	3.15531e-05	0.000370315	1.06669	LASP1
ENSG00000002919	669.581	-0.395452	0.0903554	-4.37663	1.20528e-05	0.000177214	1.00755	SNX11
ENSG00000002933	1108.94	-0.256175	0.237699	-1.07773	0.281155	0.495211	0.832275	TMEM176A
ENSG00000003056	1923.07	-0.477033	0.124937	-3.8182	0.000134431	0.00126897	1	M6PR
ENSG00000003096	200.517	1.86747	0.332818	5.61107	2.01078e-08	7.73901e-07	1.05997	KLHL13
ENSG00000003137	206.164	0.275862	0.347548	0.793738	0.427348	0.572154	1.02806	CYP26B1
ENSG00000003147	649.884	-0.0575286	0.135376	-0.424954	0.67087	0.894226	0.830044	ICA1
ENSG00000003249	159.625	-0.191728	0.179736	-1.06672	0.286097	0.324974	1.52292	DBNDD1
ENSG00000003393	846.749	-0.0994251	0.0904994	-1.09863	0.27193	0.42444	1	ALS2
ENSG00000003400	953.344	-0.188834	0.13141	-1.43698	0.150722	0.264695	1.0632	CASP10
ENSG00000003402	7513.81	-0.66681	0.122641	-5.43707	5.41645e-08	1.77535e-06	1.05441	CFLAR
ENSG00000003436	3797.45	-0.446913	0.20337	-2.19754	0.027982	0.0761971	1.05441	TFPI
ENSG00000003509	327.501	-0.122764	0.0774082	-1.58593	0.112756	0.223193	1	NDUFAF7
ENSG00000003756	4609.43	0.210744	0.126574	1.66499	0.0959155	0.190589	1.05441	RBM5
ENSG00000003987	17.105	1.57579	0.368363	4.2778	1.88747e-05	0.000235508	1.10741	MTMR7
ENSG00000003989	2050.91	0.61421	0.252669	2.43089	0.0150619	0.0499366	1	SLC7A2
ENSG00000004059	2486.68	-0.0238923	0.0888343	-0.268953	0.787966	0.768958	1.22842	ARF5
ENSG00000004139	730.21	0.246355	0.0847081	2.90828	0.00363421	0.0169124	1.00755	SARM1
ENSG00000004142	1832.7	-0.305236	0.0991638	-3.0781	0.00208322	0.00955011	1.22432	POLDIP2
ENSG00000004399	5925.6	-0.346042	0.163548	-2.11585	0.0343579	0.0897693	1.03457	PLXND1
ENSG00000004455	1705.84	-0.113576	0.0860856	-1.31934	0.187055	0.279014	1.22842	AK2
ENSG00000004468	653.69	0.567615	0.235354	2.41175	0.0158762	0.0390135	1.45806	CD38
ENSG00000004478	1120.12	-0.736019	0.184235	-3.995	6.46938e-05	0.000814796	0.832275	FKBP4
ENSG00000004487	1238.29	-0.0230886	0.085214	-0.270949	0.78643	0.794037	1.16639	KDM1A
ENSG00000004534	4287.97	-0.0812495	0.139883	-0.580841	0.561348	0.702473	1	RBM6
ENSG00000004660	469.599	-0.27225	0.168127	-1.61931	0.105381	0.253092	0.790702	CAMKK1
ENSG00000004700	782.399	-0.0993407	0.113034	-0.878856	0.379479	0.609856	0.832275	RECQL
ENSG00000004766	458.288	0.0273424	0.111944	0.244251	0.807036	1	0.790702	VPS50
ENSG00000004776	2115.77	0.308942	0.207395	1.48963	0.136322	0.257547	1	HSPB6
ENSG00000004777	512.372	0.442579	0.208755	2.12009	0.0339987	0.0804195	1.1917	ARHGAP33
ENSG00000004779	830.521	-0.10317	0.105465	-0.978244	0.327954	0.552729	0.829039	NDUFAB1
ENSG00000004799	10305.2	0.189404	0.350366	0.54059	0.58879	0.700024	1.05441	PDK4
ENSG00000004809	40.2668	0.761913	0.488586	1.55942	0.118896	0.265479	0.834932	SLC22A16
ENSG00000004838	1528.45	1.46885	0.587137	2.50171	0.0123595	0.0429746	1	ZMYND10
ENSG00000004846	6.16892	0.307008	0.438485	0.700157	0.483829	0.561274	1.19655	ABCB5
ENSG00000004848	36.3064	1.11753	0.718175	1.55607	0.11969	0.204165	1.19623	ARX
ENSG00000004864	531.333	-0.249082	0.0816019	-3.0524	0.00227016	0.0119163	0.993557	SLC25A13
ENSG00000004866	1090.41	-0.383858	0.114659	-3.34783	0.000814471	0.00531967	1.00755	ST7
ENSG00000004897	996.864	0.00605933	0.106464	0.0569143	0.954613	1	1.00755	CDC27
ENSG00000004939	13.1072	-1.88533	0.691485	-2.72649	0.0064012	0.0260051	1	SLC4A1
ENSG00000004948	4.44417	-0.516311	0.409078	-1.26213	0.206901	0.348359	1	CALCR
ENSG00000004961	401.644	-0.215501	0.0868245	-2.48203	0.0130637	0.0390895	1.19684	HCCS
ENSG00000004975	918.175	-0.195609	0.0614949	-3.1809	0.00146818	0.00850893	1	DVL2
ENSG00000005001	356.144	0.456979	0.289603	1.57795	0.114578	0.226002	1	PRSS22
ENSG00000005007	3200.24	0.0845088	0.0823297	1.02647	0.304671	0.460522	0.999562	UPF1
ENSG00000005020	1309.41	-0.393609	0.142445	-2.76323	0.00572327	0.0205421	1.22842	SKAP2
ENSG00000005022	2460.97	-0.482773	0.120305	-4.0129	5.99762e-05	0.000558267	1.22842	SLC25A5
ENSG00000005059	376.453	0.059452	0.152099	0.390877	0.695888	0.719496	1.19684	MCUB
ENSG00000005075	434.31	-0.273163	0.118219	-2.31065	0.0208523	0.0640762	0.993557	POLR2J
ENSG00000005100	635.192	0.0998073	0.0844809	1.18142	0.237436	0.293028	1.45806	DHX33
ENSG00000005102	440.286	4.81108	0.481119	9.99977	1.52754e-23	8.91137e-20	1	MEOX1
ENSG00000005108	301.656	0.731437	0.241945	3.02316	0.00250151	0.0111639	1.19684	THSD7A
ENSG00000005156	735.271	0.061699	0.105324	0.585799	0.55801	0.792552	0.830044	LIG3
ENSG00000005175	464.988	0.144183	0.107881	1.3365	0.181385	0.278947	1.1917	RPAP3
ENSG00000005187	246.117	-0.750779	0.27381	-2.74197	0.00610722	0.0240399	1.05997	ACSM3
ENSG00000005189	99.3743	0.569143	0.194448	2.92696	0.00342288	0.0149523	1.11509	REXO5
ENSG00000005194	372.725	-0.224014	0.0908273	-2.46637	0.0136489	0.0402307	1.20438	CIAPIN1
ENSG00000005206	1151.65	0.483904	0.151093	3.20269	0.00136152	0.0071024	1.16639	SPPL2B
ENSG00000005238	1163.03	-0.302372	0.114864	-2.63243	0.00847759	0.0287546	1.16639	FAM214B
ENSG00000005243	306.589	0.512712	0.18784	2.72951	0.00634285	0.0221235	1.234	COPZ2
ENSG00000005249	427.405	0.25845	0.214876	1.20279	0.229058	0.444314	0.790702	PRKAR2B
ENSG00000005302	893.087	-0.322949	0.117782	-2.74192	0.00610805	0.0250973	1	MSL3
ENSG00000005339	2475.49	-0.257517	0.075978	-3.38936	0.000700569	0.0040551	1.22432	CREBBP
ENSG00000005379	1283.14	0.625066	0.260662	2.398	0.016485	0.0476101	1.16639	TSPOAP1
ENSG00000005381	87.4873	-2.39712	0.381554	-6.28252	3.33138e-10	2.33281e-08	1.08211	MPO
ENSG00000005421	11.9695	0.454872	0.351398	1.29446	0.195505	0.478533	0.608338	PON1
ENSG00000005436	307.082	0.202835	0.110743	1.83158	0.0670136	0.132439	1.19684	GCFC2
ENSG00000005448	604.765	0.853983	0.342032	2.49679	0.0125323	0.0434128	1	WDR54
ENSG00000005469	517.56	1.09201	0.202325	5.39729	6.76548e-08	2.23363e-06	1	CROT
ENSG00000005471	20.1301	1.95234	0.302254	6.45929	1.05199e-10	9.13257e-09	1	ABCB4
ENSG00000005483	2740.04	-0.248513	0.116988	-2.12426	0.0336485	0.0864463	1.06669	KMT2E
ENSG00000005486	2193.47	-0.00725784	0.122338	-0.059326	0.952692	0.870129	1.22935	RHBDD2
ENSG00000005513	38.4827	1.33269	0.289322	4.60625	4.09997e-06	6.73636e-05	1.08211	SOX8
ENSG00000005700	1324.58	-0.0268719	0.106759	-0.251708	0.801267	0.803515	1.16639	IBTK
ENSG00000005801	453.969	-0.0459689	0.108908	-0.42209	0.672959	0.796422	0.993557	ZNF195
ENSG00000005810	2629.34	-0.0890537	0.120622	-0.73829	0.460338	0.60046	1.03457	MYCBP2
ENSG00000005812	1282.81	0.208943	0.15337	1.36234	0.17309	0.26364	1.22842	FBXL3
ENSG00000005844	1198.49	-1.45113	0.251697	-5.76539	8.14712e-09	3.25468e-07	1.16639	ITGAL
ENSG00000005882	708.013	0.113102	0.14414	0.784666	0.432649	0.668982	0.830044	PDK2
ENSG00000005884	6042.64	-0.493639	0.171878	-2.87203	0.00407843	0.0176745	1.06669	ITGA3
ENSG00000005889	881.668	-0.0393833	0.122159	-0.322392	0.747155	0.845832	1.00755	ZFX
ENSG00000005893	2975.41	-0.258897	0.145956	-1.77381	0.0760951	0.159245	1.06669	LAMP2
ENSG00000005961	129.263	-0.577964	0.433841	-1.3322	0.182794	0.294414	1.11509	ITGA2B
ENSG00000005981	14.1641	0.345518	0.327903	1.05372	0.292011	0.404167	1.14847	ASB4
ENSG00000006007	2334.85	-0.112614	0.119273	-0.944172	0.345082	0.434971	1.22842	GDE1
ENSG00000006015	404.071	-0.0261051	0.147658	-0.176794	0.85967	0.824246	1.20438	C19orf60
ENSG00000006016	569.397	1.23198	0.317179	3.88418	0.000102675	0.00101381	1.00755	CRLF1
ENSG00000006025	773.457	0.791756	0.161204	4.91151	9.03776e-07	2.35326e-05	0.832275	OSBPL7
ENSG00000006042	1316.35	0.767937	0.12943	5.93322	2.97049e-09	1.53566e-07	1.00755	TMEM98
ENSG00000006047	11.9208	1.18201	0.382144	3.0931	0.00198075	0.0116901	0.889232	YBX2
ENSG00000006062	941.18	-0.030669	0.135989	-0.225526	0.82157	0.904124	1	MAP3K14
ENSG00000006071	147.612	-2.07304	0.445922	-4.64889	3.33727e-06	4.21974e-05	1.53282	ABCC8
ENSG00000006118	490.29	0.540738	0.208155	2.59777	0.0093832	0.0416692	0.790702	TMEM132A
ENSG00000006125	4546.19	-0.0826406	0.0693299	-1.19199	0.233265	0.379563	0.999562	AP2B1
ENSG00000006128	2.54165	0.0930327	0.725397	0.128251	0.897951	1	0.755511	TAC1
ENSG00000006194	1063.98	0.0638678	0.0794769	0.803603	0.421626	0.578178	1	ZNF263
ENSG00000006210	9924.94	0.198872	0.415601	0.478517	0.632283	0.762254	0.999562	CX3CL1
ENSG00000006282	1565.53	0.257703	0.138499	1.86069	0.0627874	0.144527	1	SPATA20
ENSG00000006283	62.4444	1.74613	0.314835	5.54617	2.91989e-08	1.037e-06	1.08211	CACNA1G
ENSG00000006327	1340.94	-0.91495	0.311611	-2.93619	0.00332267	0.0142704	1.14963	TNFRSF12A
ENSG00000006377	1.21373	2.75361	0.646165	4.26147	2.0309e-05	0.000357719	0.716588	DLX6
ENSG00000006432	455.446	0.0268783	0.235441	0.114162	0.90911	0.975632	0.993557	MAP3K9
ENSG00000006451	1268.16	-0.730717	0.198812	-3.67542	0.00023746	0.00177159	1.16639	RALA
ENSG00000006453	1186.78	0.302443	0.209271	1.44523	0.148394	0.272318	1.00755	BAIAP2L1
ENSG00000006459	1157.09	-0.306013	0.129056	-2.37115	0.0177326	0.0565169	1	KDM7A
ENSG00000006468	1021.82	-0.539684	0.245972	-2.19409	0.0282292	0.0914314	0.829039	ETV1
ENSG00000006530	432.494	-0.167006	0.0660028	-2.53029	0.0113968	0.0483474	0.790702	AGK
ENSG00000006534	2455.39	-0.00420472	0.244858	-0.0171721	0.986299	1	1.03457	ALDH3B1
ENSG00000006555	154.774	0.360714	0.21905	1.64672	0.0996157	0.14826	1.53282	TTC22
ENSG00000006576	601.938	0.63549	0.152254	4.17389	2.99447e-05	0.000272917	1.45806	PHTF2
ENSG00000006606	11.2007	-1.56937	0.402445	-3.89958	9.63599e-05	0.00135092	0.66219	CCL26
ENSG00000006607	516.578	0.367822	0.143835	2.55725	0.0105504	0.0378299	1.00755	FARP2
ENSG00000006611	26.4436	0.976019	0.523831	1.86323	0.0624294	0.133073	1.10741	USH1C
ENSG00000006625	495.686	0.0983124	0.139262	0.705955	0.480216	0.628389	1.00755	GGCT
ENSG00000006634	43.7824	0.0195788	0.148091	0.132208	0.89482	1	0.834932	DBF4
ENSG00000006638	133.23	0.0785107	0.233185	0.336689	0.736352	0.799039	1.08211	TBXA2R
ENSG00000006652	1164.65	-0.42068	0.189176	-2.22375	0.0261655	0.0749855	1.00755	IFRD1
ENSG00000006695	275.473	-0.145595	0.0927059	-1.5705	0.116299	0.223143	1.0318	COX10
ENSG00000006704	536.854	-0.327728	0.180882	-1.81183	0.0700128	0.157856	0.993557	GTF2IRD1
ENSG00000006712	1357.46	-0.258074	0.114531	-2.25331	0.0242393	0.0642847	1.14963	PAF1
ENSG00000006715	1327.34	0.00347237	0.0911306	0.0381032	0.969605	1	1	VPS41
ENSG00000006740	853.207	-0.48993	0.138589	-3.53512	0.000407591	0.00295749	1.0632	ARHGAP44
ENSG00000006744	1257.48	-0.0579611	0.0815956	-0.710345	0.47749	0.571818	1.14963	ELAC2
ENSG00000006747	298.633	-0.418968	0.272392	-1.53811	0.124023	0.23995	1	SCIN
ENSG00000006756	1230.45	0.453845	0.168036	2.70088	0.00691562	0.024532	1.16639	ARSD
ENSG00000006757	289.251	0.154765	0.162747	0.950958	0.341626	0.435041	1.21572	PNPLA4
ENSG00000006788	4.4185	-0.378649	0.394867	-0.958929	0.337595	0.494975	1	MYH13
ENSG00000006831	3339.48	-0.544039	0.163929	-3.31876	0.00090419	0.00552031	1.06669	ADIPOR2
ENSG00000006837	24.5768	0.524664	0.17303	3.03221	0.00242769	0.0115487	1.10741	CDKL3
ENSG00000007001	1.39474	2.2178	0.601163	3.68919	0.000224972	0.00188508	1.02476	UPP2
ENSG00000007038	61.8903	-0.227417	0.393831	-0.577449	0.563636	0.704601	1	PRSS21
ENSG00000007047	700.133	-0.162584	0.0987496	-1.64643	0.0996755	0.154278	1.45806	MARK4
ENSG00000007062	786.467	1.92695	0.628052	3.06813	0.00215402	0.0113505	1.00755	PROM1
ENSG00000007080	687.496	-0.266779	0.128314	-2.0791	0.0376079	0.074576	1.45806	CCDC124
ENSG00000007129	98.8769	-0.50095	0.337771	-1.48311	0.138046	0.189154	1.53282	CEACAM21
ENSG00000007168	3666.98	0.0620092	0.0733308	0.845609	0.397771	0.534738	1.05441	PAFAH1B1
ENSG00000007171	51.3593	-0.747123	0.380077	-1.96572	0.0493315	0.0918305	1.44004	NOS2
ENSG00000007174	1401.86	1.88698	0.662772	2.84711	0.00441184	0.0175352	1.16639	DNAH9
ENSG00000007202	4693.07	-0.154614	0.0929211	-1.66393	0.0961259	0.198351	1	KIAA0100
ENSG00000007216	5.4319	1.36626	0.622706	2.19407	0.0282306	0.07105	1.1681	SLC13A2
ENSG00000007237	3027.03	-0.0845147	0.206737	-0.408803	0.682685	0.768022	1.06669	GAS7
ENSG00000007255	263.015	-0.0557736	0.16923	-0.329573	0.741723	0.828012	1.0318	TRAPPC6A
ENSG00000007264	216.452	-0.99405	0.260987	-3.80881	0.000139637	0.00127464	1.0318	MATK
ENSG00000007306	7.42503	2.46785	0.41189	5.99152	2.07887e-09	9.24885e-08	1.29828	CEACAM7
ENSG00000007312	225.692	1.10289	0.324173	3.40216	0.000668551	0.00446771	1.0318	CD79B
ENSG00000007314	24.6595	2.08026	0.387924	5.36255	8.20556e-08	2.50104e-06	1.06927	SCN4A
ENSG00000007341	287.254	0.11415	0.112651	1.01331	0.310914	0.410481	1.19684	ST7L
ENSG00000007350	9.90518	-1.48	0.371683	-3.9819	6.83676e-05	0.00080932	0.889232	TKTL1
ENSG00000007376	358.112	-0.00339532	0.1427	-0.0237934	0.981017	0.893405	1.21572	RPUSD1
ENSG00000007384	1034.11	-0.31117	0.145586	-2.13736	0.0325689	0.0885288	1	RHBDF1
ENSG00000007392	1651.87	0.541947	0.160153	3.38394	0.00071453	0.00484025	1	LUC7L
ENSG00000007402	2499.22	-0.468201	0.369641	-1.26664	0.205285	0.298482	1.22842	CACNA2D2
ENSG00000007516	879.497	0.771455	0.47399	1.62758	0.103615	0.208594	1.00755	BAIAP3
ENSG00000007520	751.101	-0.292349	0.113204	-2.58249	0.00980904	0.0361035	1	TSR3
ENSG00000007541	1170.15	0.084983	0.124027	0.685197	0.49322	0.579407	1.16639	PIGQ
ENSG00000007545	659.06	0.16249	0.0955045	1.70138	0.0888713	0.141181	1.45806	CRAMP1
ENSG00000007866	1348.46	0.123051	0.110176	1.11686	0.264054	0.358265	1.22842	TEAD3
ENSG00000007908	3676.27	1.78931	0.594623	3.00915	0.00261979	0.0126097	1.06669	SELE
ENSG00000007923	1014.53	-0.198592	0.0715979	-2.77371	0.00554213	0.0233618	1	DNAJC11
ENSG00000007933	675.496	0.379117	0.285561	1.32762	0.184302	0.365655	0.832275	FMO3
ENSG00000007944	1156.57	-0.316353	0.178489	-1.7724	0.076329	0.166523	1.00755	MYLIP
ENSG00000007952	4.57522	0.261318	0.413013	0.632712	0.526922	0.59592	1.19655	NOX1
ENSG00000007968	88.2695	-0.858843	0.335496	-2.55992	0.0104697	0.0356878	1.08211	E2F2
ENSG00000008018	2895.32	-0.249909	0.0845132	-2.95704	0.00310605	0.0144728	1.05441	PSMB1
ENSG00000008056	67.8471	-0.010214	0.259655	-0.0393369	0.968622	1	0.8761	SYN1
ENSG00000008083	641.13	-0.351581	0.12136	-2.89701	0.00376739	0.0131184	1.45806	JARID2
ENSG00000008086	812.952	-0.730596	0.163267	-4.47486	7.64606e-06	0.000143227	0.830044	CDKL5
ENSG00000008118	38.5888	0.935522	0.300797	3.11014	0.00186996	0.0116174	0.84581	CAMK1G
ENSG00000008128	58.6127	-0.408099	0.188314	-2.16711	0.0302262	0.0923176	0.8761	CDK11A
ENSG00000008130	1761.74	-0.385417	0.0904566	-4.26079	2.03707e-05	0.000271197	1	NADK
ENSG00000008196	4.85169	3.05727	0.872686	3.50329	0.000459551	0.00291119	1.22526	TFAP2B
ENSG00000008226	2163.46	1.50266	0.563717	2.66563	0.00768448	0.0299144	1	DLEC1
ENSG00000008256	1453.13	-0.000132197	0.127571	-0.00103627	0.999173	0.929846	1.16639	CYTH3
ENSG00000008277	165.906	0.702835	0.261064	2.69219	0.00709847	0.0264874	1.08211	ADAM22
ENSG00000008282	2183.57	0.391192	0.142217	2.75067	0.00594728	0.0245825	1	SYPL1
ENSG00000008283	2213.04	0.172017	0.153634	1.11965	0.262863	0.357085	1.22842	CYB561
ENSG00000008294	3467.06	-0.266568	0.13018	-2.0477	0.0405898	0.101616	1.03457	SPAG9
ENSG00000008300	104.724	0.20531	0.167299	1.2272	0.219746	0.268047	1.52292	CELSR3
ENSG00000008311	738.892	-0.206349	0.16731	-1.23333	0.217451	0.361025	1	AASS
ENSG00000008323	105.851	1.29883	0.329121	3.94635	7.93531e-05	0.000756197	1.11509	PLEKHG6
ENSG00000008324	328.942	0.00770703	0.102807	0.0749662	0.940242	0.868936	1.21572	SS18L2
ENSG00000008382	432.245	-0.334815	0.137616	-2.43297	0.0149757	0.0594866	0.790702	MPND
ENSG00000008394	3026.75	-0.260864	0.180739	-1.44332	0.148932	0.261887	1.06669	MGST1
ENSG00000008405	695.438	-0.381003	0.202627	-1.88031	0.0600655	0.160947	0.830044	CRY1
ENSG00000008438	34.1625	-2.88341	0.579444	-4.97617	6.48551e-07	1.52561e-05	1	PGLYRP1
ENSG00000008441	3170.97	0.0249594	0.141978	0.175797	0.860453	0.933063	0.999562	NFIX
ENSG00000008513	3511.34	-0.248472	0.147367	-1.68607	0.0917819	0.191837	0.999562	ST3GAL1
ENSG00000008516	633.158	-2.96168	0.350046	-8.46083	2.65475e-17	2.16376e-14	0.832275	MMP25
ENSG00000008517	1505.19	-0.860333	0.316831	-2.71543	0.00661896	0.0240291	1.14963	IL32
ENSG00000008710	2183.69	0.278424	0.105276	2.64469	0.00817653	0.0268203	1.22842	PKD1
ENSG00000008735	39.7939	-0.212908	0.203702	-1.04519	0.295934	0.512404	0.834932	MAPK8IP2
ENSG00000008838	2249.6	-0.316901	0.153862	-2.05965	0.0394324	0.0875971	1.22842	MED24
ENSG00000008853	4997.53	-0.369581	0.235824	-1.56719	0.117071	0.220627	1.05441	RHOBTB2
ENSG00000008869	1156.83	-0.0709184	0.104266	-0.680169	0.496397	0.560991	1.22842	HEATR5B
ENSG00000008952	3204.41	-0.0706582	0.0802153	-0.880857	0.378395	0.5125	1.06669	SEC62
ENSG00000008988	3525.69	-0.230252	0.125166	-1.83958	0.0658306	0.149631	1	RPS20
ENSG00000009307	12639.3	-0.247947	0.0758263	-3.26993	0.00107573	0.00633017	1.06669	CSDE1
ENSG00000009335	2205.15	-0.10788	0.0712503	-1.5141	0.13	0.213776	1.22432	UBE3C
ENSG00000009413	1569.89	0.0198964	0.12812	0.155295	0.876589	0.861196	1.14963	REV3L
ENSG00000009694	181.07	0.129824	0.277437	0.467939	0.639828	0.752155	1.0318	TENM1
ENSG00000009709	0.496545	2.05162	1.35558	1.51347	0.13016	0.321453	0.704161	PAX7
ENSG00000009765	75.6168	0.988287	0.26696	3.70201	0.000213901	0.00184431	1	IYD
ENSG00000009780	358.699	0.102765	0.141098	0.72832	0.466417	0.547034	1.19684	FAM76A
ENSG00000009790	315.648	-0.779998	0.289298	-2.69618	0.00701397	0.024065	1.21572	TRAF3IP3
ENSG00000009830	596.858	-0.0926171	0.0932702	-0.992998	0.320711	0.475287	1.00755	POMT2
ENSG00000009844	715.494	-0.00574845	0.0852246	-0.0674505	0.946223	1	0.830044	VTA1
ENSG00000009950	219.002	-0.0854349	0.214414	-0.398458	0.690292	0.777208	1.05997	MLXIPL
ENSG00000009954	2299.01	-0.235277	0.0763786	-3.08041	0.00206717	0.00949682	1.22432	BAZ1B
ENSG00000010017	1263.89	0.133627	0.0789872	1.69175	0.0906936	0.171404	1.14963	RANBP9
ENSG00000010030	154.538	-0.442209	0.257872	-1.71484	0.0863747	0.133027	1.53282	ETV7
ENSG00000010072	230.166	0.0310451	0.105777	0.293496	0.769143	0.850758	1.02806	SPRTN
ENSG00000010165	794.406	-0.210034	0.0920398	-2.28199	0.0224901	0.0670335	1.00755	METTL13
ENSG00000010219	461.04	-0.199256	0.106372	-1.8732	0.0610404	0.124092	1.1917	DYRK4
ENSG00000010244	2759.45	0.0106143	0.0921195	0.115223	0.908269	0.97013	1	ZNF207
ENSG00000010256	2613.04	-0.196869	0.11662	-1.68812	0.0913884	0.186537	1.03457	UQCRC1
ENSG00000010270	983.508	-0.421852	0.0958109	-4.40297	1.0678e-05	0.000161549	1	STARD3NL
ENSG00000010278	8431.58	0.347683	0.145927	2.38259	0.0171915	0.0525321	1.06669	CD9
ENSG00000010282	45.6037	1.07167	0.570172	1.87956	0.0601679	0.158917	0.84581	HHATL
ENSG00000010292	1008.08	0.00889829	0.134114	0.0663488	0.9471	0.956444	1.0632	NCAPD2
ENSG00000010295	965.751	-0.292742	0.175699	-1.66615	0.0956828	0.189044	1.0632	IFFO1
ENSG00000010310	472.803	0.75887	0.414527	1.83069	0.067147	0.151126	1.00755	GIPR
ENSG00000010318	123.737	0.0585715	0.145442	0.402714	0.687159	0.603279	1.53282	PHF7
ENSG00000010319	1380.37	-1.14392	0.359466	-3.18226	0.00146129	0.00757906	1.14963	SEMA3G
ENSG00000010322	4114.08	0.305826	0.111852	2.7342	0.00625325	0.0248845	1.03457	NISCH
ENSG00000010327	6456.4	-0.530632	0.239396	-2.21655	0.026654	0.0764432	0.999562	STAB1
ENSG00000010361	464.642	0.45742	0.242731	1.88447	0.0595014	0.139436	0.993557	FUZ
ENSG00000010379	22.4724	-0.621738	0.354266	-1.755	0.079259	0.163873	1.06927	SLC6A13
ENSG00000010404	3418.21	0.101788	0.129542	0.785751	0.432013	0.56635	1.05441	IDS
ENSG00000010438	4.24226	0.809555	0.510742	1.58506	0.112954	0.192444	1.22526	PRSS3
ENSG00000010539	251.186	-0.135994	0.0991466	-1.37164	0.170175	0.381555	0.723725	ZNF200
ENSG00000010610	3601.52	-0.0275107	0.191662	-0.143537	0.885866	0.917466	1.05441	CD4
ENSG00000010626	1233.3	1.14794	0.435805	2.63406	0.00843694	0.0320815	1	LRRC23
ENSG00000010671	674.392	-0.726778	0.254683	-2.85366	0.00432194	0.0192689	1.00755	BTK
ENSG00000010704	344.537	0.22092	0.127097	1.73821	0.0821743	0.154035	1.20438	HFE
ENSG00000010803	1119.27	-0.23103	0.0768724	-3.00537	0.00265256	0.0127515	1.0632	SCMH1
ENSG00000010810	1685.58	-0.683203	0.187505	-3.64365	0.0002688	0.00216533	1.03457	FYN
ENSG00000010818	1726.2	-0.666266	0.230367	-2.89219	0.00382564	0.0172386	1.03457	HIVEP2
ENSG00000010932	132.666	2.17514	0.406281	5.3538	8.61282e-08	2.57104e-06	1.08211	FMO1
ENSG00000011007	1971.72	-0.254316	0.0777543	-3.27076	0.00107258	0.00565159	1.22935	ELOA
ENSG00000011009	398.514	0.00573624	0.117405	0.0488587	0.961032	0.886544	1.20438	LYPLA2
ENSG00000011021	1111.5	-0.423735	0.0871013	-4.86486	1.1454e-06	2.3381e-05	1.0632	CLCN6
ENSG00000011028	4891.56	0.330543	0.221436	1.49272	0.13551	0.256302	1	MRC2
ENSG00000011052	3.02278	0.0604015	0.409872	0.147367	0.882842	1	0.755511	NME1-NME2
ENSG00000011083	8.66262	0.182056	0.30306	0.600726	0.548022	0.611558	1.19655	SLC6A7
ENSG00000011105	2376.56	-0.0997223	0.158296	-0.629975	0.528711	0.586895	1.22842	TSPAN9
ENSG00000011114	972.194	0.15686	0.0953566	1.64499	0.0999725	0.203002	1.00755	BTBD7
ENSG00000011132	302.92	-0.221023	0.0976202	-2.26411	0.0235673	0.0609589	1.20438	APBA3
ENSG00000011143	416.929	0.586647	0.212318	2.76305	0.00572637	0.0208302	1.20438	MKS1
ENSG00000011198	624.934	-0.846584	0.165994	-5.10008	3.39509e-07	6.44772e-06	1.45806	ABHD5
ENSG00000011201	621.194	-0.0657215	0.272975	-0.24076	0.809741	1	0.832275	ANOS1
ENSG00000011243	1478.79	0.0293297	0.0963602	0.304376	0.760842	0.777755	1.16639	AKAP8L
ENSG00000011258	517.32	0.285276	0.146682	1.94486	0.0517919	0.125694	0.993557	MBTD1
ENSG00000011260	551.153	-0.0621337	0.083918	-0.74041	0.459052	0.54252	1.1917	UTP18
ENSG00000011275	1355.72	-0.155086	0.0688095	-2.25384	0.024206	0.0707709	1.00755	RNF216
ENSG00000011295	1079.2	0.188165	0.0901091	2.08819	0.0367806	0.092491	1.0632	TTC19
ENSG00000011304	4461.76	-0.266365	0.0838931	-3.17505	0.00149812	0.00842078	1.03457	PTBP1
ENSG00000011332	15.9283	1.06759	0.373802	2.85604	0.00428958	0.0173537	1.14847	DPF1
ENSG00000011347	244.957	1.24725	0.233801	5.33467	9.57207e-08	2.91598e-06	1.0318	SYT7
ENSG00000011376	478.682	-0.0429192	0.110356	-0.388916	0.697338	0.814893	0.993557	LARS2
ENSG00000011405	2056.63	0.0430155	0.158492	0.271404	0.78608	0.768003	1.22842	PIK3C2A
ENSG00000011422	2042.55	-1.20045	0.313203	-3.83282	0.000126682	0.0010235	1.22842	PLAUR
ENSG00000011426	204.408	0.393506	0.365775	1.07581	0.28201	0.547034	0.723725	ANLN
ENSG00000011451	1133.64	-0.17177	0.0983252	-1.74696	0.0806445	0.199419	0.832275	WIZ
ENSG00000011454	1970.85	0.0649241	0.0804297	0.807215	0.419542	0.499101	1.22842	RABGAP1
ENSG00000011465	36277.3	0.458074	0.219332	2.0885	0.0367528	0.096771	0.999562	DCN
ENSG00000011478	242.404	0.0561712	0.113169	0.496346	0.619651	0.751743	1	QPCTL
ENSG00000011485	1346.86	0.132972	0.0805533	1.65074	0.0987922	0.20245	1	PPP5C
ENSG00000011523	1003.02	0.645374	0.154622	4.17388	2.99451e-05	0.000435295	0.832275	CEP68
ENSG00000011566	748.151	-0.00427821	0.13772	-0.0310646	0.975218	1	1	MAP4K3
ENSG00000011590	37.485	0.754595	0.434264	1.73764	0.0822739	0.166887	1.08211	ZBTB32
ENSG00000011600	3220.27	-0.916592	0.285701	-3.20822	0.00133559	0.00756391	1.05441	TYROBP
ENSG00000011638	562.997	0.421617	0.163917	2.57214	0.0101073	0.036677	1.00755	TMEM159
ENSG00000011677	2.7746	3.52197	0.805947	4.36997	1.24261e-05	0.00018269	1	GABRA3
ENSG00000012048	215.565	0.0302498	0.166419	0.181769	0.855764	0.91208	1.02806	BRCA1
ENSG00000012061	1691.81	0.123247	0.0875545	1.40766	0.159233	0.247746	1.22935	ERCC1
ENSG00000012124	367.199	-0.50907	0.294727	-1.72726	0.0841212	0.155687	1.21572	CD22
ENSG00000012171	1440.9	-0.200037	0.206255	-0.969855	0.332119	0.439148	1.16639	SEMA3B
ENSG00000012174	422.101	0.281432	0.101579	2.77057	0.00559586	0.0201086	1.234	MBTPS2
ENSG00000012211	207.08	-0.00890259	0.102991	-0.0864404	0.931116	0.965689	1.0318	PRICKLE3
ENSG00000012223	2230.05	-0.0463803	0.489795	-0.0946934	0.924558	0.853731	1.22842	LTF
ENSG00000012232	1394.16	0.0844579	0.0810739	1.04174	0.297532	0.389888	1.22842	EXTL3
ENSG00000012504	3.28609	0.887525	0.539775	1.64425	0.100124	0.252046	0.755511	NR1H4
ENSG00000012660	2486.89	-0.259364	0.130292	-1.99064	0.0465207	0.115624	1	ELOVL5
ENSG00000012779	3204.24	-1.04573	0.279233	-3.74499	0.000180399	0.00160352	0.999562	ALOX5
ENSG00000012817	1318.1	0.0410637	1.06366	0.038606	0.969205	1	1.00755	KDM5D
ENSG00000012822	4617.28	-0.037632	0.126423	-0.297667	0.765957	0.845025	1.03457	CALCOCO1
ENSG00000012963	888.887	0.00602321	0.0558893	0.10777	0.914178	0.969607	1.00755	UBR7
ENSG00000012983	1161.6	0.088586	0.109325	0.810301	0.417767	0.574153	1	MAP4K5
ENSG00000013016	559.196	-0.0653614	0.156815	-0.416805	0.676821	0.708188	1.1917	EHD3
ENSG00000013275	1508.14	-0.404544	0.116512	-3.47213	0.000516354	0.00318051	1.22842	PSMC4
ENSG00000013288	1862.35	-0.124607	0.107769	-1.15624	0.247583	0.396313	1	MAN2B2
ENSG00000013293	1.28655	1.69104	0.803727	2.104	0.0353784	0.0923528	1.02476	SLC7A14
ENSG00000013297	197.944	0.7275	0.228323	3.18628	0.00144115	0.00839062	1	CLDN11
ENSG00000013306	2284.85	-0.109378	0.119742	-0.913447	0.361008	0.448628	1.22935	SLC25A39
ENSG00000013364	6602.34	-0.293475	0.125892	-2.33117	0.0197444	0.0613608	0.999562	MVP
ENSG00000013374	1487.2	-0.0938593	0.0631737	-1.48573	0.13735	0.258658	1	NUB1
ENSG00000013375	1036.88	-0.11001	0.12977	-0.847732	0.396587	0.551009	1.00755	PGM3
ENSG00000013392	222.342	0.504964	0.105559	4.7837	1.72101e-06	3.38339e-05	1.0318	RWDD2A
ENSG00000013441	3608.82	0.111439	0.187602	0.594017	0.552501	0.666125	1.06669	CLK1
ENSG00000013503	280.494	-0.524755	0.120774	-4.34493	1.39323e-05	0.000172244	1.20438	POLR3B
ENSG00000013523	1092.14	0.236595	0.112019	2.11209	0.0346785	0.0921568	1.00755	ANGEL1
ENSG00000013561	889.577	0.113639	0.0982308	1.15686	0.247329	0.396045	1	RNF14
ENSG00000013563	998.492	-0.192185	0.0984753	-1.9516	0.0509855	0.123645	1	DNASE1L1
ENSG00000013573	171.357	0.190134	0.249359	0.762492	0.445766	0.74884	0.723725	DDX11
ENSG00000013583	1019.17	-0.351076	0.105559	-3.32588	0.000881412	0.00569324	1	HEBP1
ENSG00000013588	11645.2	-0.634746	0.274701	-2.31068	0.0208507	0.0638012	0.999562	GPRC5A
ENSG00000013619	315.904	-0.546104	0.19796	-2.75865	0.00580399	0.0206804	1.234	MAMLD1
ENSG00000013725	282.35	-0.541404	0.31066	-1.74275	0.0813768	0.175322	1	CD6
ENSG00000013810	620.892	-0.661389	0.235282	-2.81105	0.00493802	0.0214821	1	TACC3
ENSG00000014123	797.833	0.243809	0.092153	2.64569	0.00815235	0.036136	0.830044	UFL1
ENSG00000014138	339.399	-0.502208	0.115408	-4.35159	1.35153e-05	0.000195534	1	POLA2
ENSG00000014164	535.645	-0.403088	0.118541	-3.40041	0.000672844	0.00463588	0.993557	ZC3H3
ENSG00000014216	3921.49	-0.119942	0.112953	-1.06188	0.288292	0.442943	0.999562	CAPN1
ENSG00000014257	144.55	-1.41137	0.212069	-6.65525	2.82827e-11	2.10954e-09	1.52292	ACPP
ENSG00000014641	2451.06	-0.0312606	0.0858941	-0.363944	0.7159	0.722713	1.22432	MDH1
ENSG00000014824	1283.99	0.17755	0.085668	2.07253	0.0382157	0.099012	1.00755	SLC30A9
ENSG00000014914	576.737	0.294056	0.132849	2.21346	0.0268656	0.0768839	1	MTMR11
ENSG00000014919	660.955	-0.0318235	0.0717528	-0.443516	0.657393	0.880998	0.832275	COX15
ENSG00000015133	1874.84	0.279467	0.233138	1.19872	0.230637	0.324672	1.22935	CCDC88C
ENSG00000015153	299.74	0.2911	0.128881	2.25867	0.0239042	0.0616088	1.20438	YAF2
ENSG00000015171	2151.38	0.135241	0.103705	1.30409	0.192202	0.284121	1.22842	ZMYND11
ENSG00000015285	805.241	-1.3684	0.249689	-5.48042	4.24308e-08	1.52047e-06	1	WAS
ENSG00000015413	76.5243	2.94001	0.483816	6.07671	1.22674e-09	7.3779e-08	1	DPEP1
ENSG00000015475	643.87	-0.347291	0.155349	-2.23555	0.025381	0.073702	1	BID
ENSG00000015479	3.64517	-0.204247	0.289642	-0.70517	0.480704	0.765137	0.755511	MATR3
ENSG00000015520	12.3272	0.689825	0.363722	1.89657	0.0578843	0.196864	0.608338	NPC1L1
ENSG00000015532	709.187	0.33744	0.106938	3.15548	0.00160234	0.0090514	1.00755	XYLT2
ENSG00000015568	3.33473	-0.48273	0.324746	-1.48648	0.137151	0.258367	1	RGPD5
ENSG00000015592	1.71478	0.41148	0.492925	0.834773	0.403846	0.773168	0.624797	STMN4
ENSG00000015676	2144.9	-0.0330874	0.0520797	-0.635323	0.525218	0.585381	1.22432	NUDCD3
ENSG00000016082	3.96526	2.79812	0.688953	4.06141	4.87777e-05	0.000617611	0.880286	ISL1
ENSG00000016391	300.959	-0.617287	0.171457	-3.60025	0.000317908	0.00254615	1	CHDH
ENSG00000016402	414.358	0.878162	0.311158	2.82224	0.00476893	0.0182374	1.19684	IL20RA
ENSG00000016602	25.2918	5.66416	0.829973	6.82452	8.82217e-12	1.08082e-09	1.10741	CLCA4
ENSG00000016864	1219.91	0.347509	0.0937239	3.70779	0.000209072	0.00159502	1.16639	GLT8D1
ENSG00000017260	2441.07	-0.265863	0.106115	-2.50541	0.0122309	0.0426587	1	ATP2C1
ENSG00000017427	1429.42	1.87292	0.361586	5.17975	2.22189e-07	5.16738e-06	1.22842	IGF1
ENSG00000017483	630.291	-0.437831	0.177737	-2.46336	0.0137641	0.0535339	0.832275	SLC38A5
ENSG00000017797	1439	-0.18812	0.0811786	-2.31735	0.0204845	0.0538594	1.22842	RALBP1
ENSG00000018189	841.5	0.0170529	0.123375	0.138221	0.890066	0.915254	1.0632	RUFY3
ENSG00000018236	188.284	1.00269	0.240351	4.17177	3.02242e-05	0.00049139	0.723725	CNTN1
ENSG00000018280	4802.44	-0.874857	0.335813	-2.60519	0.00918232	0.0326182	1.06669	SLC11A1
ENSG00000018408	2836.49	0.146186	0.15655	0.933797	0.350408	0.508202	0.999562	WWTR1
ENSG00000018510	1015.87	0.0733157	0.106784	0.686576	0.49235	0.639583	1.00755	AGPS
ENSG00000018610	334.833	-0.0567593	0.0800597	-0.708963	0.478347	0.630156	1	CXorf56
ENSG00000018625	1353.28	1.96524	0.360525	5.45105	5.0074e-08	1.72579e-06	1.00755	ATP1A2
ENSG00000018699	365.446	-0.176392	0.093029	-1.8961	0.057947	0.119138	1.19684	TTC27
ENSG00000018869	77.1741	0.0172054	0.118433	0.145276	0.884493	0.900895	1.08211	ZNF582
ENSG00000019102	708.361	0.129794	0.213085	0.609118	0.542446	0.683207	1.00755	VSIG2
ENSG00000019144	3508.82	-0.107905	0.16515	-0.653376	0.513514	0.638431	1.05441	PHLDB1
ENSG00000019169	5524.08	-0.856595	0.42367	-2.02185	0.0431921	0.106505	1.03457	MARCO
ENSG00000019186	365.691	0.91905	0.850719	1.08032	0.279999	0.376192	1.21572	CYP24A1
ENSG00000019485	476.209	0.0922385	0.15124	0.609881	0.541941	0.80219	0.790702	PRDM11
ENSG00000019505	12.9453	-1.81158	0.569018	-3.18369	0.0014541	0.0115555	0.66219	SYT13
ENSG00000019549	562.144	0.84899	0.216462	3.92211	8.77751e-05	0.00089438	1.00755	SNAI2
ENSG00000019582	58668.8	-0.094691	0.213943	-0.442599	0.658056	0.782408	1	CD74
ENSG00000019991	884.553	-0.187092	0.273791	-0.683337	0.494394	0.730488	0.832275	HGF
ENSG00000019995	1295.01	0.0141052	0.0941795	0.149769	0.880947	0.864072	1.14963	ZRANB1
ENSG00000020129	831.271	0.249492	0.113527	2.19764	0.0279746	0.0905797	0.832275	NCDN
ENSG00000020181	2035.79	0.534005	0.179407	2.97649	0.00291567	0.0122881	1.22432	ADGRA2
ENSG00000020256	251.267	0.22886	0.104272	2.19483	0.0281757	0.0762919	1.05997	ZFP64
ENSG00000020426	302.017	0.320725	0.127767	2.51023	0.0120652	0.0366453	1.20438	MNAT1
ENSG00000020577	1365.26	-0.370933	0.24285	-1.52742	0.126657	0.208954	1.22842	SAMD4A
ENSG00000020633	592.588	-0.911942	0.25988	-3.50908	0.000449653	0.00333871	1.00755	RUNX3
ENSG00000020922	514.858	0.117583	0.124291	0.94603	0.344133	0.443285	1.1917	MRE11
ENSG00000021300	692.8	0.366949	0.271929	1.34943	0.1772	0.312046	1	PLEKHB1
ENSG00000021355	4184.25	-0.843815	0.172006	-4.90573	9.30797e-07	1.98837e-05	1.05441	SERPINB1
ENSG00000021461	1.87354	-0.193764	0.564802	-0.343066	0.731549	0.837529	1	CYP3A43
ENSG00000021488	11.9197	0.575649	0.326974	1.76053	0.0783172	0.231609	0.66219	SLC7A9
ENSG00000021574	336.802	0.470931	0.159775	2.94746	0.00320394	0.0133919	1.20438	SPAST
ENSG00000021645	287.787	0.575177	0.231532	2.48423	0.0129833	0.0446433	1	NRXN3
ENSG00000021762	1003.79	0.0930314	0.0820859	1.13334	0.257071	0.465228	0.832275	OSBPL5
ENSG00000021776	1102.2	-0.20735	0.0652667	-3.17696	0.00148828	0.00993906	0.832275	AQR
ENSG00000021826	102.172	-0.152049	0.247555	-0.614203	0.539082	0.68394	1	CPS1
ENSG00000021852	65.138	0.319473	0.493538	0.647312	0.51743	0.727847	0.8761	C8B
ENSG00000022267	9357.3	0.0160748	0.222113	0.0723722	0.942306	0.997211	1	FHL1
ENSG00000022277	2156.94	-0.361318	0.0733394	-4.92665	8.36494e-07	1.59283e-05	1.22842	RTFDC1
ENSG00000022556	227.171	0.42782	0.342614	1.24869	0.211777	0.447516	0.723725	NLRP2
ENSG00000022567	664.348	-0.0380915	0.164868	-0.231043	0.817282	0.900819	1	SLC45A4
ENSG00000022840	3750.48	-0.278805	0.061908	-4.50353	6.6834e-06	0.000109171	1	RNF10
ENSG00000022976	368.335	0.173805	0.11198	1.55211	0.120635	0.234963	1	ZNF839
ENSG00000023041	951.191	-0.159407	0.054892	-2.90401	0.00368411	0.0198229	0.829039	ZDHHC6
ENSG00000023171	198.066	-0.0517567	0.230234	-0.224801	0.822134	0.88574	1.0318	GRAMD1B
ENSG00000023191	4039.86	-0.367034	0.12377	-2.96545	0.00302244	0.0141859	1.05441	RNH1
ENSG00000023228	1643.18	-0.116981	0.0735309	-1.59091	0.11163	0.221464	1	NDUFS1
ENSG00000023287	1583.64	0.129239	0.164586	0.785237	0.432315	0.528206	1.16639	RB1CC1
ENSG00000023318	1545.66	-0.298178	0.0980917	-3.03979	0.00236742	0.0105034	1.22842	ERP44
ENSG00000023330	1518.05	-0.847205	0.152328	-5.56171	2.67138e-08	9.00348e-07	1.16639	ALAS1
ENSG00000023445	2524.25	-0.609296	0.267916	-2.27421	0.0229534	0.0667448	1.03457	BIRC3
ENSG00000023516	1509.06	0.116958	0.146739	0.79705	0.425422	0.522131	1.16639	AKAP11
ENSG00000023572	103.377	-0.126033	0.149524	-0.842895	0.399287	0.556172	1	GLRX2
ENSG00000023608	234.502	0.136737	0.159589	0.856811	0.39155	0.538324	1.02806	SNAPC1
ENSG00000023697	612.205	-0.262896	0.0787196	-3.33965	0.000838845	0.00406949	1.45806	DERA
ENSG00000023734	1897.17	-0.106498	0.0956814	-1.11305	0.265688	0.407115	1.03457	STRAP
ENSG00000023839	57.1103	-0.576389	0.208508	-2.76434	0.00570372	0.0225537	1.08211	ABCC2
ENSG00000023892	742.93	-0.32326	0.207018	-1.56151	0.118404	0.231826	1	DEF6
ENSG00000023902	1540.52	-0.785128	0.171817	-4.56956	4.88755e-06	7.36312e-05	1.16639	PLEKHO1
ENSG00000023909	517.16	-0.259117	0.205523	-1.26077	0.207391	0.307989	1.1917	GCLM
ENSG00000024048	1539.68	-0.0957712	0.0916438	-1.04504	0.296006	0.388303	1.22842	UBR2
ENSG00000024422	4045.88	-0.578187	0.152888	-3.78178	0.000155713	0.00142713	0.999562	EHD2
ENSG00000024526	26.9495	0.502852	0.413327	1.2166	0.223758	0.368184	1	DEPDC1
ENSG00000024862	683.854	0.308074	0.140068	2.19945	0.0278459	0.0902881	0.832275	CCDC28A
ENSG00000025039	825.88	-0.640103	0.158402	-4.041	5.32246e-05	0.000698232	0.829039	RRAGD
ENSG00000025156	324.103	0.262859	0.120508	2.18125	0.0291649	0.0817127	1	HSF2
ENSG00000025293	1253.22	-0.0730795	0.124351	-0.587687	0.556742	0.62906	1.16639	PHF20
ENSG00000025423	540.881	-1.21891	0.327735	-3.7192	0.000199857	0.0021186	0.790702	HSD17B6
ENSG00000025434	1028.38	-0.265956	0.190187	-1.3984	0.161994	0.333457	0.832275	NR1H3
ENSG00000025708	3180.79	-0.546285	0.196955	-2.77365	0.00554305	0.0224973	1.05441	TYMP
ENSG00000025770	978.78	-0.361067	0.104938	-3.44078	0.000580051	0.00391156	1.0632	NCAPH2
ENSG00000025772	776.784	0.170736	0.154663	1.10392	0.269627	0.419352	1.00755	TOMM34
ENSG00000025796	1473.72	0.186041	0.101995	1.82402	0.0681485	0.138339	1.14963	SEC63
ENSG00000025800	1753.28	-0.0301923	0.0672181	-0.449169	0.65331	0.677596	1.22842	KPNA6
ENSG00000026025	36864.6	-0.158776	0.150918	-1.05207	0.292769	0.437203	1.03457	VIM
ENSG00000026036	3.1545	-0.165788	0.345461	-0.479904	0.631296	0.954727	0.710456	RTEL1-TNFRSF6B
ENSG00000026103	860.845	-0.30178	0.155892	-1.93582	0.0528897	0.126964	1	FAS
ENSG00000026297	601.422	-0.535807	0.159733	-3.35438	0.000795427	0.00523839	1.00755	RNASET2
ENSG00000026508	9802.12	-0.638046	0.157616	-4.0481	5.16356e-05	0.000559293	1.05441	CD44
ENSG00000026559	10.9984	1.08525	0.35922	3.02113	0.00251829	0.0128428	1	KCNG1
ENSG00000026652	720.461	-0.0222962	0.118578	-0.188029	0.850854	1	0.830044	AGPAT4
ENSG00000026751	708.583	0.272078	0.364869	0.745687	0.455856	0.691098	0.832275	SLAMF7
ENSG00000026950	1734.35	-0.25749	0.142721	-1.80415	0.0712081	0.159028	1	BTN3A1
ENSG00000027001	412.744	0.105392	0.178005	0.592074	0.553801	0.696375	1	MIPEP
ENSG00000027075	1751.71	-0.159764	0.13301	-1.20115	0.229695	0.323884	1.22935	PRKCH
ENSG00000027644	4.2566	2.3645	0.585088	4.04128	5.31601e-05	0.000515216	1.19655	INSRR
ENSG00000027697	5381.81	-0.3993	0.128637	-3.1041	0.00190861	0.010432	0.999562	IFNGR1
ENSG00000027847	532.331	0.197144	0.103898	1.89748	0.0577652	0.162075	0.790702	B4GALT7
ENSG00000027869	146.549	-0.708026	0.329604	-2.14811	0.031705	0.0634267	1.53282	SH2D2A
ENSG00000028116	429.835	-0.225401	0.102124	-2.20712	0.0273057	0.0923627	0.790702	VRK2
ENSG00000028137	3218.81	-1.19414	0.207301	-5.76045	8.38887e-09	3.6841e-07	1.03457	TNFRSF1B
ENSG00000028203	1443.73	0.0156649	0.0833533	0.187934	0.850928	0.920718	1.00755	VEZT
ENSG00000028277	387.765	-0.957464	0.290321	-3.29796	0.000973917	0.00531967	1.20438	POU2F2
ENSG00000028310	637.028	-0.123728	0.0638649	-1.93734	0.0527037	0.145719	0.830044	BRD9
ENSG00000028528	2676.35	-0.393703	0.0901206	-4.36863	1.2503e-05	0.000174172	1.06669	SNX1
ENSG00000028839	327.228	0.119213	0.109918	1.08456	0.278116	0.376782	1.20438	TBPL1
ENSG00000029153	363.999	0.308081	0.213918	1.44019	0.149815	0.238855	1.21572	ARNTL2
ENSG00000029363	1687.25	0.353307	0.130886	2.69935	0.00694759	0.023712	1.22935	BCLAF1
ENSG00000029364	1690.01	0.245668	0.061326	4.00594	6.17719e-05	0.000572865	1.22432	SLC39A9
ENSG00000029534	66.26	-0.164993	0.287059	-0.57477	0.565447	0.67004	1.08211	ANK1
ENSG00000029559	4.30221	2.16382	0.661956	3.26883	0.00107994	0.00737707	0.880286	IBSP
ENSG00000029639	178.463	-0.0386384	0.0984589	-0.392432	0.694739	0.780276	1.05997	TFB1M
ENSG00000029725	1609.21	-0.100918	0.067299	-1.49955	0.133732	0.226123	1.16639	RABEP1
ENSG00000029993	825.088	1.37375	0.322826	4.25538	2.08692e-05	0.000324636	0.832275	HMGB3
ENSG00000030066	1132.48	-0.0817664	0.0650606	-1.25677	0.208836	0.400172	0.832275	NUP160
ENSG00000030110	301.06	-0.169554	0.147306	-1.15103	0.24972	0.398779	1	BAK1
ENSG00000030304	45.9814	-0.205966	0.340908	-0.60417	0.545731	0.778634	0.834932	MUSK
ENSG00000030419	347.717	1.10756	0.261518	4.23513	2.28419e-05	0.000298912	1	IKZF2
ENSG00000030582	12712	-0.394147	0.254883	-1.54638	0.122012	0.237163	0.999562	GRN
ENSG00000031003	1030.88	0.138779	0.14263	0.973003	0.330552	0.488196	1	FAM13B
ENSG00000031081	2450.03	-0.888446	0.19686	-4.51309	6.38906e-06	8.85115e-05	1.22842	ARHGAP31
ENSG00000031691	78.0091	0.159451	0.170322	0.936176	0.349183	0.506862	1	CENPQ
ENSG00000031698	3611.58	-0.820424	0.149568	-5.4853	4.12761e-08	1.40562e-06	1.06669	SARS
ENSG00000031823	1328.76	-0.201555	0.0736561	-2.73644	0.0062108	0.0252618	1.00755	RANBP3
ENSG00000032219	730.623	-0.24206	0.119072	-2.03289	0.0420635	0.106505	1.00755	ARID4A
ENSG00000032389	459.246	-0.194946	0.124099	-1.57089	0.116209	0.229634	0.993557	EIPR1
ENSG00000032444	2354.21	-0.438614	0.18915	-2.31887	0.0204019	0.0538503	1.22432	PNPLA6
ENSG00000032742	443.446	0.46059	0.230135	2.00139	0.0453501	0.0992779	1.1917	IFT88
ENSG00000033011	281.613	0.0190123	0.150985	0.125922	0.899793	0.835396	1.234	ALG1
ENSG00000033030	749.767	0.0161877	0.0947623	0.170824	0.864362	1	0.830044	ZCCHC8
ENSG00000033050	1023.28	-0.277566	0.113007	-2.45619	0.0140417	0.0471156	1.00755	ABCF2
ENSG00000033100	1743.99	0.0675574	0.133844	0.504748	0.613736	0.648765	1.22935	CHPF2
ENSG00000033122	3.09839	2.05421	0.646844	3.17574	0.00149453	0.0106041	0.764849	LRRC7
ENSG00000033170	638.987	0.528348	0.118125	4.47278	7.72076e-06	8.98694e-05	1.45806	FUT8
ENSG00000033178	959.733	0.192559	0.143635	1.34061	0.180047	0.313775	1.00755	UBA6
ENSG00000033327	2182.14	-1.13625	0.192149	-5.91338	3.35153e-09	1.652e-07	1.03457	GAB2
ENSG00000033627	1896.1	-0.516471	0.101962	-5.06533	4.07696e-07	8.71139e-06	1.22432	ATP6V0A1
ENSG00000033800	1480.83	-0.0600862	0.103122	-0.582669	0.560116	0.701353	1	PIAS1
ENSG00000033867	669.83	0.666151	0.217288	3.06575	0.00217128	0.0114103	1.00755	SLC4A7
ENSG00000034053	192.8	0.126174	0.197196	0.63984	0.522276	0.643085	1.05997	APBA2
ENSG00000034152	1421.24	-0.794249	0.202692	-3.91851	8.9099e-05	0.00080498	1.16639	MAP2K3
ENSG00000034239	1044.56	1.52618	0.65212	2.34034	0.0192662	0.069085	0.829039	EFCAB1
ENSG00000034510	23151.2	-0.478652	0.170008	-2.81547	0.00487054	0.0212444	0.999562	TMSB10
ENSG00000034533	181.611	0.251426	0.0987637	2.54574	0.0109047	0.0373474	1.05997	ASTE1
ENSG00000034677	2219.51	0.0720686	0.150298	0.479505	0.631579	0.662407	1.22842	RNF19A
ENSG00000034693	288.46	0.0113985	0.0832201	0.136969	0.891056	0.848018	1.19684	PEX3
ENSG00000034713	1858.43	0.172463	0.0749983	2.29955	0.0214735	0.0558667	1.22935	GABARAPL2
ENSG00000034971	322.8	0.782364	0.614608	1.27295	0.203036	0.298314	1.21572	MYOC
ENSG00000035115	887.658	0.176976	0.122421	1.44564	0.148279	0.261711	1.0632	SH3YL1
ENSG00000035141	569.341	0.00945465	0.106351	0.0889003	0.929161	0.986846	1	FAM136A
ENSG00000035403	6167.43	-0.187992	0.145282	-1.29399	0.195671	0.326535	1.03457	VCL
ENSG00000035499	28.1356	-0.0902311	0.295846	-0.304994	0.760371	0.815593	1.08211	DEPDC1B
ENSG00000035664	755.071	-0.490183	0.267208	-1.83447	0.0665848	0.17313	0.832275	DAPK2
ENSG00000035681	1002.87	-0.255351	0.0877398	-2.91032	0.00361056	0.0168316	1.00755	NSMAF
ENSG00000035687	973.711	0.146838	0.0858112	1.71118	0.0870478	0.184407	1	ADSS
ENSG00000035720	49.496	0.945361	0.334781	2.82382	0.00474548	0.0235861	0.84581	STAP1
ENSG00000035862	12906.2	0.177143	0.172253	1.02839	0.303767	0.448615	1.03457	TIMP2
ENSG00000035928	1247.1	-0.247924	0.0817407	-3.03305	0.00242096	0.0112234	1.14963	RFC1
ENSG00000036054	744.377	0.120785	0.133222	0.906649	0.364593	0.519266	1.00755	TBC1D23
ENSG00000036257	1446.68	-0.0521852	0.0764136	-0.682931	0.49465	0.586746	1.14963	CUL3
ENSG00000036448	140.835	0.300897	0.24177	1.24456	0.213295	0.329113	1.11509	MYOM2
ENSG00000036473	16.6857	0.328457	0.457147	0.718494	0.472453	0.58326	1.10741	OTC
ENSG00000036530	27.9166	0.713218	0.210538	3.38759	0.000705091	0.00544537	0.84581	CYP46A1
ENSG00000036549	713.515	0.0161617	0.0930821	0.173629	0.862157	0.92914	1.00755	ZZZ3
ENSG00000036565	1.37931	0.0643478	0.613098	0.104955	0.916411	0.959338	1.02476	SLC18A1
ENSG00000036672	332.361	1.22481	0.322657	3.79602	0.000147041	0.00115014	1.234	USP2
ENSG00000036828	5.60337	2.62467	0.556869	4.71326	2.43788e-06	3.90328e-05	1.22526	CASR
ENSG00000037042	400.567	0.358647	0.11219	3.19678	0.00138972	0.00698592	1.21572	TUBG2
ENSG00000037241	13.0645	-0.18344	0.192472	-0.953074	0.340553	0.540365	0.889232	RPL26L1
ENSG00000037280	1151.81	-0.363318	0.208918	-1.73905	0.0820266	0.175358	1.00755	FLT4
ENSG00000037474	1246.25	-0.226872	0.0883008	-2.56931	0.0101901	0.0368809	1.00755	NSUN2
ENSG00000037637	996.533	0.158518	0.0891523	1.77805	0.0753949	0.190554	0.829039	FBXO42
ENSG00000037749	466.857	0.0351858	0.157472	0.223442	0.823191	0.909403	0.993557	MFAP3
ENSG00000037757	641.612	0.265125	0.154921	1.71136	0.0870149	0.211194	0.832275	MRI1
ENSG00000037897	294.098	-0.182972	0.199901	-0.915314	0.360027	0.456456	1.19684	METTL1
ENSG00000037965	5.93688	1.16221	0.637308	1.82363	0.0682079	0.131899	1.22526	HOXC8
ENSG00000038002	345.386	-0.0559468	0.110247	-0.50747	0.611825	0.645635	1.234	AGA
ENSG00000038210	380.376	0.337296	0.168101	2.00651	0.0448024	0.112281	1	PI4K2B
ENSG00000038219	1632.56	-0.378134	0.103152	-3.66581	0.000246561	0.00175664	1.22432	BOD1L1
ENSG00000038274	1585.24	0.146201	0.113051	1.29323	0.195932	0.299686	1.16639	MAT2B
ENSG00000038295	171.969	0.421151	0.218764	1.92514	0.0542123	0.12642	1.0318	TLL1
ENSG00000038358	1023.13	-0.148584	0.0980703	-1.51508	0.129752	0.246611	1.00755	EDC4
ENSG00000038382	3047.48	-0.0192363	0.0939456	-0.20476	0.837759	0.91611	0.999562	TRIO
ENSG00000038427	7232.04	-0.264005	0.351844	-0.750349	0.453045	0.593721	1.03457	VCAN
ENSG00000038532	983.114	-0.18719	0.0813311	-2.30158	0.0213586	0.0745371	0.829039	CLEC16A
ENSG00000038945	2788.31	-0.711247	0.368335	-1.93098	0.0534855	0.127925	1	MSR1
ENSG00000039068	3079.16	0.199014	0.227514	0.874733	0.381719	0.539194	1	CDH1
ENSG00000039123	1097.13	-0.118247	0.0812204	-1.45588	0.145425	0.30895	0.832275	SKIV2L2
ENSG00000039139	1687.19	0.877768	0.472505	1.85769	0.0632129	0.141448	1.03457	DNAH5
ENSG00000039319	1129.1	-0.0955268	0.126119	-0.757433	0.448791	0.60079	1.00755	ZFYVE16
ENSG00000039523	3166.21	-0.844251	0.133296	-6.33368	2.39386e-10	1.82908e-08	1.03457	RIPOR1
ENSG00000039537	586.184	1.27746	0.579661	2.20381	0.0275379	0.0929458	0.790702	C6
ENSG00000039560	2158.33	-0.129495	0.155498	-0.832779	0.40497	0.487356	1.22842	RAI14
ENSG00000039600	5.96897	1.84851	0.442906	4.17359	2.99833e-05	0.000324565	1.19655	SOX30
ENSG00000039650	763.411	-0.121377	0.103252	-1.17554	0.23978	0.384839	1.00755	PNKP
ENSG00000040199	417.676	-0.236074	0.157311	-1.50069	0.133436	0.253349	1	PHLPP2
ENSG00000040275	177.918	-0.0999648	0.151445	-0.660073	0.509207	0.816416	0.723725	SPDL1
ENSG00000040341	567.676	0.0363056	0.076217	0.476345	0.633828	0.763216	1	STAU2
ENSG00000040487	274.359	-0.217219	0.122042	-1.77987	0.075097	0.162075	1.02806	PQLC2
ENSG00000040531	642.893	-0.491113	0.104605	-4.69493	2.66699e-06	3.65688e-05	1.45806	CTNS
ENSG00000040608	53.8258	-0.387626	0.249318	-1.55475	0.120006	0.234098	1	RTN4R
ENSG00000040633	1021.95	-0.0255958	0.116393	-0.219908	0.825942	0.871282	1.0632	PHF23
ENSG00000040731	10.5058	-1.78577	0.530983	-3.36315	0.000770594	0.00709238	0.66219	CDH10
ENSG00000040933	1060.06	0.0586843	0.0973591	0.602761	0.546667	0.686963	1.00755	INPP4A
ENSG00000041353	517.781	0.00976934	0.27098	0.0360518	0.971241	1	0.993557	RAB27B
ENSG00000041357	1894.23	-0.214086	0.100518	-2.12984	0.0331848	0.0771525	1.22935	PSMA4
ENSG00000041515	48.2613	-0.0970312	0.374392	-0.25917	0.795504	0.787275	1.19623	MYO16
ENSG00000041802	1013.4	-0.225729	0.0997444	-2.26307	0.0236311	0.080113	0.832275	LSG1
ENSG00000041880	728.631	0.117433	0.0837045	1.40294	0.160634	0.331262	0.832275	PARP3
ENSG00000041982	7410.47	-0.400315	0.377135	-1.06146	0.28848	0.422667	1.06669	TNC
ENSG00000041988	336.708	0.0507685	0.110757	0.45838	0.64668	0.671091	1.234	THAP3
ENSG00000042062	313.488	-0.982036	0.288137	-3.40823	0.000653859	0.00381644	1.234	RIPOR3
ENSG00000042088	302	0.322609	0.135715	2.3771	0.0174492	0.0558209	1	TDP1
ENSG00000042286	645.73	-0.659389	0.137759	-4.78655	1.6967e-06	3.43211e-05	1	AIFM2
ENSG00000042317	213.127	0.592467	0.171538	3.45384	0.000552657	0.00510293	0.723725	SPATA7
ENSG00000042429	104.296	0.380495	0.0944602	4.0281	5.62302e-05	0.000587492	1.08211	MED17
ENSG00000042445	1035.24	-0.163221	0.134367	-1.21474	0.224465	0.353432	1.0632	RETSAT
ENSG00000042493	4980.29	-0.747276	0.267914	-2.78923	0.00528328	0.0215404	1.06669	CAPG
ENSG00000042753	1487.5	-0.466484	0.195384	-2.38752	0.0169625	0.046775	1.22842	AP2S1
ENSG00000042781	4.01276	2.01077	0.711412	2.82644	0.0047068	0.0177241	1.22526	USH2A
ENSG00000042813	1.09176	1.3016	0.928381	1.40201	0.160911	0.647257	0.323341	ZPBP
ENSG00000042832	58.6289	0.338488	0.285797	1.18436	0.236269	0.382778	1	TG
ENSG00000042980	413.062	1.26823	0.313794	4.04161	5.30853e-05	0.000512417	1.20438	ADAM28
ENSG00000043039	53.1726	1.93777	0.541676	3.57736	0.000347085	0.00273551	1	BARX2
ENSG00000043093	327.218	0.372746	0.144997	2.57071	0.0101489	0.0318265	1.21572	DCUN1D1
ENSG00000043143	1607.51	0.110727	0.0902414	1.22701	0.219818	0.36187	1.00755	JADE2
ENSG00000043355	1.83169	3.40207	0.963273	3.53179	0.000412764	0.00313703	1	ZIC2
ENSG00000043462	1411.75	-1.21792	0.238388	-5.10899	3.23878e-07	7.55989e-06	1.14963	LCP2
ENSG00000043514	417.71	0.305636	0.123802	2.46874	0.013559	0.0461549	1	TRIT1
ENSG00000043591	323.785	-0.934458	0.36773	-2.54115	0.0110488	0.0394583	1	ADRB1
ENSG00000044090	1117.01	0.158673	0.097295	1.63084	0.102923	0.199287	1.0632	CUL7
ENSG00000044115	7534.99	-0.379106	0.102447	-3.70052	0.000215162	0.0018549	0.999562	CTNNA1
ENSG00000044446	898.294	-0.15837	0.0868615	-1.82324	0.0682667	0.176365	0.832275	PHKA2
ENSG00000044459	265.943	0.182359	0.129648	1.40657	0.159556	0.276601	1.05997	CNTLN
ENSG00000044524	403.338	2.58868	0.311299	8.31571	9.12012e-17	4.53617e-14	1.19684	EPHA3
ENSG00000044574	5475.88	-0.627091	0.203923	-3.07514	0.00210403	0.0106805	1.06669	HSPA5
ENSG00000046604	1161.98	0.491529	0.222243	2.21167	0.0269895	0.06626	1.22842	DSG2
ENSG00000046647	373.741	0.218387	0.114414	1.90875	0.0562945	0.116656	1.19684	GEMIN8
ENSG00000046651	819.797	0.096678	0.113372	0.852747	0.3938	0.626356	0.830044	OFD1
ENSG00000046653	546.221	-0.873311	0.254297	-3.43422	0.000594254	0.00364457	1.1917	GPM6B
ENSG00000046889	822.443	0.315455	0.205986	1.53144	0.12566	0.240954	1.00755	PREX2
ENSG00000047056	843.081	0.0282461	0.0891466	0.31685	0.751358	0.965997	0.832275	WDR37
ENSG00000047188	1010.41	0.170561	0.10493	1.62547	0.104062	0.209226	1.00755	YTHDC2
ENSG00000047230	450	0.233026	0.0804041	2.89818	0.00375332	0.0174221	1	CTPS2
ENSG00000047249	967.005	-0.140086	0.0811654	-1.72593	0.0843594	0.172075	1.0632	ATP6V1H
ENSG00000047315	2232.08	-0.0317864	0.0751531	-0.422955	0.672328	0.692144	1.22432	POLR2B
ENSG00000047346	1047.01	0.447333	0.166909	2.68009	0.00736014	0.0288553	1.00755	FAM214A
ENSG00000047365	858.158	-0.661539	0.155425	-4.25631	2.07831e-05	0.000275526	1	ARAP2
ENSG00000047410	3664.41	-0.224737	0.0752505	-2.98652	0.00282173	0.0136602	1.03457	TPR
ENSG00000047457	1225.5	1.42276	0.47908	2.96978	0.00298017	0.0146172	1	CP
ENSG00000047578	1257.49	0.595011	0.216065	2.75386	0.00588976	0.024279	1.00755	KIAA0556
ENSG00000047579	493.453	-0.350674	0.0871518	-4.02371	5.72874e-05	0.000634644	1	DTNBP1
ENSG00000047597	84.9148	0.288394	0.244887	1.17766	0.238931	0.297025	1.44004	XK
ENSG00000047617	163.966	-0.0631972	0.25408	-0.24873	0.80357	0.67404	1.52292	ANO2
ENSG00000047621	462.961	-0.0901879	0.0994932	-0.906473	0.364686	0.519347	1.00755	C12orf4
ENSG00000047634	394.425	0.00785315	0.172746	0.0454606	0.96374	0.882865	1.21572	SCML1
ENSG00000047644	2870.6	-0.563354	0.127603	-4.41489	1.01062e-05	0.000150442	1.03457	WWC3
ENSG00000047648	540.623	-0.887531	0.180823	-4.90829	9.18737e-07	1.77629e-05	1.1917	ARHGAP6
ENSG00000047662	4.25775	-0.933524	0.323566	-2.88512	0.0039127	0.0154243	1.22526	FAM184B
ENSG00000047849	6903.76	-0.373512	0.123404	-3.02673	0.00247212	0.0121471	1.05441	MAP4
ENSG00000047932	862.684	0.553328	0.136968	4.03982	5.34916e-05	0.00059861	1.00755	GOPC
ENSG00000047936	1891.48	-0.416449	0.340903	-1.22161	0.221857	0.357598	1.03457	ROS1
ENSG00000048028	690.505	0.541105	0.149139	3.6282	0.000285409	0.00271734	0.830044	USP28
ENSG00000048052	220.699	1.0217	0.211758	4.82485	1.4011e-06	2.77982e-05	1.05997	HDAC9
ENSG00000048140	1218.33	0.00639615	0.0820757	0.0779298	0.937884	0.861913	1.22842	TSPAN17
ENSG00000048162	470.785	-0.237882	0.211075	-1.12701	0.25974	0.361577	1.1917	NOP16
ENSG00000048342	989.966	0.871765	0.292585	2.97953	0.00288691	0.0142581	1	CC2D2A
ENSG00000048392	1133.04	0.124161	0.145088	0.855759	0.392131	0.549534	1	RRM2B
ENSG00000048405	405.497	0.0526188	0.139274	0.377807	0.705574	0.817935	1	ZNF800
ENSG00000048462	62.8002	2.43118	0.464946	5.22895	1.70479e-07	4.6356e-06	1.08211	TNFRSF17
ENSG00000048471	1090.69	-0.117169	0.127605	-0.918212	0.358508	0.516029	1	SNX29
ENSG00000048540	1800.12	0.332684	0.199261	1.66959	0.0950013	0.196624	1	LMO3
ENSG00000048544	262.249	-0.0582585	0.0701845	-0.830076	0.406496	0.551371	1.0318	MRPS10
ENSG00000048545	1.90133	2.62503	0.762234	3.44387	0.000573454	0.00528115	0.716588	GUCA1A
ENSG00000048649	1276.1	-0.0100228	0.0947051	-0.105832	0.915716	0.970471	1.00755	RSF1
ENSG00000048707	2800.68	-0.104443	0.0804571	-1.29812	0.194247	0.317879	1.06669	VPS13D
ENSG00000048740	2951.94	-0.30023	0.134102	-2.23883	0.0251672	0.0704319	1.05441	CELF2
ENSG00000048828	3599.53	0.00658812	0.075872	0.0868321	0.930805	0.942191	1.06669	FAM120A
ENSG00000048991	582.817	0.152347	0.0903898	1.68544	0.0919039	0.190933	1.00755	R3HDM1
ENSG00000049089	419.119	1.01917	0.234643	4.34351	1.40223e-05	0.000200703	1	COL9A2
ENSG00000049130	419.335	-0.384178	0.209301	-1.83553	0.0664272	0.150705	1	KITLG
ENSG00000049167	158.442	0.205089	0.0924353	2.21873	0.0265049	0.0717401	1.08211	ERCC8
ENSG00000049192	213.398	0.800239	0.262862	3.04433	0.00233197	0.0115709	1.05997	ADAMTS6
ENSG00000049239	3784.96	-0.0682667	0.109047	-0.626028	0.531297	0.661905	1.03457	H6PD
ENSG00000049245	2892.82	-0.251966	0.0694971	-3.62556	0.000288341	0.00223303	1.06669	VAMP3
ENSG00000049246	1014.77	0.168968	0.296622	0.569639	0.568922	0.708867	1	PER3
ENSG00000049247	6.10306	0.303083	0.526849	0.575275	0.565105	0.591299	1.29828	UTS2
ENSG00000049249	56.8916	-1.19199	0.382342	-3.11759	0.00182334	0.0100853	1	TNFRSF9
ENSG00000049283	111.8	2.24586	0.443158	5.06786	4.02323e-07	7.19359e-06	1.52292	EPN3
ENSG00000049323	4551.33	1.03316	0.223993	4.61246	3.9793e-06	7.0387e-05	0.999562	LTBP1
ENSG00000049449	456.242	-0.0573947	0.184152	-0.31167	0.755291	0.763216	1.1917	RCN1
ENSG00000049540	9364.6	0.774719	0.303531	2.55236	0.0106997	0.0384861	0.999562	ELN
ENSG00000049541	413.524	-0.407139	0.106503	-3.82281	0.000131941	0.00107292	1.20438	RFC2
ENSG00000049618	1964.91	-0.0184198	0.0853809	-0.215737	0.829193	0.796387	1.22432	ARID1B
ENSG00000049656	2816.78	-0.245131	0.125805	-1.94851	0.0513545	0.119654	1.05441	CLPTM1L
ENSG00000049759	3165.13	-0.211008	0.207645	-1.0162	0.309537	0.448557	1.05441	NEDD4L
ENSG00000049768	54.759	0.243766	0.325459	0.748991	0.453863	0.666181	0.8761	FOXP3
ENSG00000049769	121.268	0.0651857	0.10936	0.596067	0.551131	0.657905	1.08211	PPP1R3F
ENSG00000049860	3590.78	-0.438401	0.177223	-2.47373	0.0133712	0.0456421	1	HEXB
ENSG00000049883	241.935	0.412832	0.147222	2.80414	0.00504507	0.0218308	1	PTCD2
ENSG00000050030	49.5683	1.02334	0.291229	3.51388	0.000441618	0.00287389	1.19623	NEXMIF
ENSG00000050130	876.972	0.094196	0.0849057	1.10942	0.26725	0.419018	1	JKAMP
ENSG00000050165	5415.85	-0.15591	0.184727	-0.844	0.398669	0.542653	1.03457	DKK3
ENSG00000050327	226.038	-0.025676	0.186156	-0.137927	0.890298	0.956082	1	ARHGEF5
ENSG00000050344	273.315	0.232147	0.130056	1.78498	0.0742645	0.157152	1.05997	NFE2L3
ENSG00000050393	625.636	-0.380966	0.0937519	-4.06355	4.83312e-05	0.000641621	0.832275	MCUR1
ENSG00000050405	3612.15	-0.0478202	0.0941412	-0.507962	0.61148	0.712359	1.06669	LIMA1
ENSG00000050426	1274.46	0.047878	0.107777	0.44423	0.656876	0.781548	1	LETMD1
ENSG00000050438	388.256	1.19679	0.36686	3.26225	0.00110532	0.00584012	1.21572	SLC4A8
ENSG00000050555	1150.09	-0.992936	0.439042	-2.2616	0.0237223	0.0697512	1.00755	LAMC3
ENSG00000050628	133.277	0.570938	0.413525	1.38066	0.167383	0.218213	1.53282	PTGER3
ENSG00000050730	160.203	-3.12496	0.500424	-6.24463	4.248e-10	3.06708e-08	1	TNIP3
ENSG00000050748	1112.47	-0.138895	0.060715	-2.28766	0.0221573	0.0763723	0.832275	MAPK9
ENSG00000050767	123.236	0.593717	0.214311	2.77035	0.00559952	0.0235621	1	COL23A1
ENSG00000050820	1435.17	-0.247221	0.16234	-1.52287	0.127792	0.218713	1.16639	BCAR1
ENSG00000051009	1570.1	-0.112274	0.0865269	-1.29756	0.19444	0.301222	1.14963	FAM160A2
ENSG00000051108	4853.62	0.0615298	0.215164	0.285967	0.774903	0.870402	0.999562	HERPUD1
ENSG00000051128	355.365	-0.104397	0.144556	-0.722193	0.470176	0.550224	1.19684	HOMER3
ENSG00000051180	50.8674	-0.314127	0.312185	-1.00622	0.31431	0.47115	1	RAD51
ENSG00000051341	65.8753	0.225507	0.287412	0.784613	0.43268	0.456137	1.44004	POLQ
ENSG00000051382	818.622	-0.244556	0.0874423	-2.79677	0.00516169	0.025365	0.832275	PIK3CB
ENSG00000051523	2363.62	-0.465292	0.211286	-2.20219	0.0276517	0.078552	1	CYBA
ENSG00000051596	9.62562	-0.295445	0.217762	-1.35673	0.174866	0.270706	1.19655	THOC3
ENSG00000051620	1291.99	-0.0593505	0.105595	-0.562056	0.574078	0.712929	1	HEBP2
ENSG00000051825	329.954	0.107001	0.134034	0.79831	0.424691	0.512625	1.19684	MPHOSPH9
ENSG00000052126	887.367	0.365643	0.192739	1.89708	0.057817	0.135579	1	PLEKHA5
ENSG00000052344	1944.67	-0.157991	0.264654	-0.59697	0.550528	0.602896	1.22935	PRSS8
ENSG00000052723	657.403	0.325818	0.11607	2.80708	0.00499929	0.016286	1.45806	SIKE1
ENSG00000052749	904.548	-0.392044	0.184551	-2.12431	0.0336438	0.0866522	1.0632	RRP12
ENSG00000052795	1782.85	-0.450755	0.160866	-2.80205	0.00507786	0.0219236	1	FNIP2
ENSG00000052802	1615.82	-0.920891	0.266692	-3.45301	0.000554368	0.00393749	1.00755	MSMO1
ENSG00000052841	2134.34	-0.067609	0.080734	-0.83743	0.402351	0.486345	1.22432	TTC17
ENSG00000052850	9.32649	4.57396	0.78262	5.84443	5.08313e-09	2.45362e-07	1	ALX4
ENSG00000053108	60.3696	-0.0619746	0.337601	-0.183573	0.854348	0.824463	1.19623	FSTL4
ENSG00000053254	1807.07	-0.11081	0.124103	-0.892884	0.371919	0.529557	1	FOXN3
ENSG00000053328	33.7147	0.408413	0.248151	1.64583	0.0997997	0.203767	1	METTL24
ENSG00000053371	711.821	0.200506	0.125941	1.59206	0.111372	0.219906	1.00755	AKR7A2
ENSG00000053372	700.486	-0.206321	0.153811	-1.34139	0.179793	0.359317	0.832275	MRTO4
ENSG00000053438	27.6297	0.0593323	0.279938	0.211948	0.832147	0.911898	1	NNAT
ENSG00000053501	398.182	-0.303805	0.0998255	-3.04336	0.00233951	0.010492	1.21572	USE1
ENSG00000053524	23.0837	0.250929	0.198158	1.26631	0.205403	0.346665	1	MCF2L2
ENSG00000053702	77.4551	0.944361	0.284547	3.31882	0.000903977	0.00436281	1.44004	NRIP2
ENSG00000053747	1985.66	-0.339513	0.223634	-1.51817	0.128973	0.211876	1.22842	LAMA3
ENSG00000053770	765.048	0.194211	0.105073	1.84835	0.0645512	0.169653	0.830044	AP5M1
ENSG00000053900	836.508	0.129229	0.146648	0.881224	0.378196	0.535567	1	ANAPC4
ENSG00000053918	918.498	-0.270513	0.174542	-1.54985	0.121178	0.234456	1.00755	KCNQ1
ENSG00000054116	1270.47	-0.161308	0.0743049	-2.17089	0.0299396	0.0743672	1.16639	TRAPPC3
ENSG00000054118	3262.8	-0.239992	0.0738721	-3.24875	0.00115912	0.00707639	0.999562	THRAP3
ENSG00000054148	1439.44	0.0751876	0.130548	0.57594	0.564655	0.701559	1.00755	PHPT1
ENSG00000054179	70.6734	1.76412	0.43133	4.08996	4.31448e-05	0.000474307	1.08211	ENTPD2
ENSG00000054219	208.206	0.540091	0.245809	2.1972	0.0280061	0.0774465	1.0318	LY75
ENSG00000054267	1277.95	-0.0398844	0.111465	-0.35782	0.720478	0.750206	1.16639	ARID4B
ENSG00000054277	534.985	-0.33658	0.224621	-1.49844	0.13402	0.254112	1	OPN3
ENSG00000054282	650.1	-0.203607	0.081294	-2.50457	0.0122599	0.0492548	0.830044	SDCCAG8
ENSG00000054356	7.05305	1.00447	0.512309	1.96068	0.0499169	0.121782	1	PTPRN
ENSG00000054392	270.352	1.12674	0.192467	5.85422	4.79262e-09	2.26634e-07	1.02806	HHAT
ENSG00000054523	1730.68	-0.323026	0.114577	-2.81929	0.00481298	0.0179811	1.22935	KIF1B
ENSG00000054598	405.56	1.23235	0.35129	3.50807	0.000451364	0.00336808	1	FOXC1
ENSG00000054611	955.668	-0.0617801	0.0838256	-0.737008	0.461118	0.611243	1.00755	TBC1D22A
ENSG00000054654	5407.27	0.177435	0.178532	0.993852	0.320295	0.465947	1.03457	SYNE2
ENSG00000054690	211.01	1.09539	0.328828	3.33118	0.000864796	0.00535869	1.05997	PLEKHH1
ENSG00000054793	1629.72	0.679562	0.1922	3.53571	0.000406686	0.00301426	1.03457	ATP9A
ENSG00000054803	57.1	3.87337	0.458775	8.44286	3.0966e-17	1.6083e-14	1.44004	CBLN4
ENSG00000054938	199.868	0.188753	0.506687	0.372523	0.709504	1	0.723725	CHRDL2
ENSG00000054965	1596.45	0.159261	0.0955972	1.66596	0.095722	0.196624	1.00755	FAM168A
ENSG00000054967	569.72	-1.31762	0.251354	-5.2421	1.58762e-07	4.67967e-06	0.993557	RELT
ENSG00000054983	1296.88	-0.224336	0.119678	-1.87449	0.0608631	0.140265	1.00755	GALC
ENSG00000055044	1235.6	-0.27206	0.137528	-1.97822	0.0479037	0.117528	1.00755	NOP58
ENSG00000055070	3683.02	-0.192486	0.0824966	-2.33326	0.0196343	0.0610958	1	SZRD1
ENSG00000055118	134.518	0.26095	0.242806	1.07472	0.282498	0.436636	1	KCNH2
ENSG00000055130	1428.58	-0.231701	0.0723354	-3.20314	0.00135937	0.00716641	1.14963	CUL1
ENSG00000055147	517.977	-0.0269769	0.0784505	-0.343871	0.730943	0.746816	1.1917	FAM114A2
ENSG00000055163	1171.21	-0.358413	0.119297	-3.00438	0.00266126	0.0133341	1.00755	CYFIP2
ENSG00000055208	2210.01	-0.490476	0.10815	-4.53516	5.75592e-06	8.11475e-05	1.22935	TAB2
ENSG00000055211	1101.98	0.0116957	0.0821065	0.142446	0.886728	1	0.829039	GINM1
ENSG00000055332	1452.87	0.183986	0.13215	1.39225	0.163848	0.294409	1	EIF2AK2
ENSG00000055483	1923.03	-0.133832	0.137706	-0.971872	0.331114	0.422667	1.22432	USP36
ENSG00000055609	2666.04	-0.262555	0.120047	-2.1871	0.0287354	0.0808709	0.999562	KMT2C
ENSG00000055732	196.426	-0.260779	0.254313	-1.02543	0.305162	0.45225	1.02806	MCOLN3
ENSG00000055813	90.5347	-1.51312	0.302992	-4.99393	5.9162e-07	1.04206e-05	1.44004	CCDC85A
ENSG00000055917	3045.98	0.18938	0.106149	1.78409	0.0744088	0.158037	1.05441	PUM2
ENSG00000055950	993.638	0.000705562	0.0794034	0.00888579	0.99291	1	1	MRPL43
ENSG00000055955	14.999	0.526181	0.289464	1.81778	0.0690977	0.224538	0.608338	ITIH4
ENSG00000055957	8.86362	0.794834	0.311159	2.55443	0.0106363	0.035344	1.11241	ITIH1
ENSG00000056050	161.453	0.0218397	0.120601	0.18109	0.856297	0.881941	1.08211	HPF1
ENSG00000056097	1477.39	-0.178045	0.109793	-1.62165	0.104878	0.181737	1.22842	ZFR
ENSG00000056277	98.5313	0.409542	0.114629	3.57276	0.000353243	0.00253853	1.11509	ZNF280C
ENSG00000056291	4.19687	3.17257	0.630397	5.03265	4.83746e-07	1.1908e-05	1	NPFFR2
ENSG00000056487	8.1187	1.24374	0.285661	4.3539	1.33739e-05	0.00015707	1.29828	PHF21B
ENSG00000056558	918.18	-0.297163	0.209098	-1.42117	0.155269	0.323509	0.832275	TRAF1
ENSG00000056586	1579.32	0.128552	0.0924197	1.39096	0.164237	0.293267	1.00755	RC3H2
ENSG00000056736	169.319	-1.18999	0.282804	-4.20782	2.57847e-05	0.000330745	1	IL17RB
ENSG00000056972	858.909	-0.373264	0.130296	-2.86473	0.00417366	0.018018	1.0632	TRAF3IP2
ENSG00000056998	117.306	0.992517	0.303203	3.27344	0.00106248	0.0061978	1.08211	GYG2
ENSG00000057019	1073.64	0.571823	0.138841	4.11855	3.81265e-05	0.000453484	1.00755	DCBLD2
ENSG00000057149	532.465	3.73227	0.875849	4.26132	2.03226e-05	0.000269267	1.00755	SERPINB3
ENSG00000057252	1718.1	-0.200007	0.166059	-1.20443	0.228422	0.322774	1.22842	SOAT1
ENSG00000057294	221.699	1.82608	0.322847	5.65618	1.5478e-08	6.19989e-07	1.05997	PKP2
ENSG00000057468	10.2978	-0.826156	0.418752	-1.9729	0.0485069	0.107437	1.14847	MSH4
ENSG00000057593	7.25391	0.899106	0.327484	2.7455	0.00604195	0.0248818	1	F7
ENSG00000057608	3797.55	-0.142723	0.0866222	-1.64765	0.0994253	0.203324	0.999562	GDI2
ENSG00000057657	946.395	-0.378898	0.277094	-1.3674	0.171501	0.304715	1	PRDM1
ENSG00000057663	789.497	-0.0392692	0.0737368	-0.532559	0.594339	0.730748	1	ATG5
ENSG00000057704	770.451	0.363144	0.199756	1.81793	0.0690744	0.178207	0.830044	TMCC3
ENSG00000057757	1045.03	-0.179998	0.0579732	-3.10484	0.00190383	0.0119278	0.832275	PITHD1
ENSG00000057935	721.027	0.138874	0.0696571	1.99368	0.0461865	0.131871	0.830044	MTA3
ENSG00000058056	720.474	0.0355241	0.141307	0.251397	0.801507	1	0.830044	USP13
ENSG00000058063	1575.03	-0.106326	0.123603	-0.860222	0.389667	0.474179	1.22842	ATP11B
ENSG00000058085	1909.31	0.17853	0.240177	0.743329	0.457282	0.610875	1	LAMC2
ENSG00000058091	750.017	0.134448	0.120137	1.11913	0.263086	0.316027	1.45806	CDK14
ENSG00000058262	7933.36	-0.1619	0.153422	-1.05526	0.291308	0.429223	1.05441	SEC61A1
ENSG00000058272	2100.69	0.169291	0.145013	1.16742	0.24304	0.390785	1	PPP1R12A
ENSG00000058335	599.301	-0.342973	0.368978	-0.929522	0.352619	0.581299	0.830044	RASGRF1
ENSG00000058404	14.8846	1.44803	0.360648	4.01507	5.94275e-05	0.00091205	0.66219	CAMK2B
ENSG00000058453	1080.26	0.70895	0.229074	3.09485	0.00196913	0.0106682	1	CROCC
ENSG00000058600	844.811	0.14855	0.0805432	1.84435	0.0651327	0.170877	0.829039	POLR3E
ENSG00000058668	5990.86	-0.240695	0.12512	-1.92372	0.0543899	0.126473	1.03457	ATP2B4
ENSG00000058729	475.262	0.0262471	0.0788388	0.332921	0.739194	0.839446	1.00755	RIOK2
ENSG00000058799	686.814	-0.214485	0.0975332	-2.1991	0.0278711	0.0903365	0.832275	YIPF1
ENSG00000058804	428.886	0.256119	0.108837	2.35322	0.0186115	0.0513026	1.1917	NDC1
ENSG00000058866	327.526	-0.211196	0.201209	-1.04963	0.293887	0.389293	1.21572	DGKG
ENSG00000059122	993.476	0.0455261	0.151777	0.299954	0.764213	0.980853	0.829039	FLYWCH1
ENSG00000059145	566.312	-0.00612555	0.14189	-0.0431711	0.965565	1	1.00755	UNKL
ENSG00000059377	1156.82	-1.04855	0.293941	-3.56721	0.000360796	0.00238705	1.22842	TBXAS1
ENSG00000059378	1267.43	-0.56962	0.113345	-5.02555	5.01993e-07	1.22023e-05	1.00755	PARP12
ENSG00000059573	1052.2	0.436549	0.15784	2.76578	0.00567873	0.0236651	1.00755	ALDH18A1
ENSG00000059588	777.927	0.555506	0.10396	5.34343	9.1202e-08	2.09474e-06	1.45806	TARBP1
ENSG00000059691	360.3	-0.187833	0.1089	-1.72482	0.0845603	0.154552	1.234	GATB
ENSG00000059728	1808.25	-1.9092	0.323653	-5.89891	3.65917e-09	1.84025e-07	1	MXD1
ENSG00000059758	977.658	-0.0430899	0.169369	-0.254415	0.799175	0.887363	1	CDK17
ENSG00000059769	220.157	0.0638461	0.108023	0.59104	0.554494	0.670602	1.05997	DNAJC25
ENSG00000059804	3934.24	-0.951445	0.366832	-2.59368	0.00949544	0.0337635	1.05441	SLC2A3
ENSG00000059915	105.763	1.27564	0.259886	4.90844	9.18032e-07	1.43304e-05	1.52292	PSD
ENSG00000060069	629.705	-0.361514	0.110859	-3.26102	0.00111013	0.0067889	1.00755	CTDP1
ENSG00000060138	4283.65	-0.262109	0.14964	-1.7516	0.079843	0.165042	1.06669	YBX3
ENSG00000060140	84.2559	0.850611	0.284231	2.99268	0.00276542	0.0104761	1.44004	STYK1
ENSG00000060237	6194.74	-0.184999	0.103255	-1.79168	0.0731843	0.158284	1.03457	WNK1
ENSG00000060303	1.51274	0.166504	0.462535	0.359982	0.718861	0.812979	1.0282	RPS17P5
ENSG00000060339	1494.66	0.0930338	0.0904146	1.02897	0.303495	0.41088	1.16639	CCAR1
ENSG00000060491	1685.39	-0.343849	0.118049	-2.91277	0.00358237	0.014362	1.22935	OGFR
ENSG00000060558	787.899	-0.551672	0.207816	-2.65462	0.0079399	0.0304818	1.00755	GNA15
ENSG00000060566	1.44907	-1.99198	0.6642	-2.99907	0.00270808	0.013312	1.0282	CREB3L3
ENSG00000060642	365.566	-0.00803598	0.119139	-0.0674505	0.946223	0.864379	1.234	PIGV
ENSG00000060656	1720.64	0.661008	0.187521	3.52497	0.000423526	0.00272243	1.22842	PTPRU
ENSG00000060688	675.005	-0.126336	0.0897292	-1.40797	0.159139	0.32901	0.832275	SNRNP40
ENSG00000060709	25.5108	2.74006	0.403201	6.79577	1.07737e-11	1.36042e-09	1	RIMBP2
ENSG00000060718	35.121	1.49236	0.561053	2.65993	0.00781568	0.0286055	1.08211	COL11A1
ENSG00000060749	750.844	0.377535	0.133828	2.82105	0.00478663	0.0209359	1	QSER1
ENSG00000060762	686.824	-0.258978	0.0780304	-3.31893	0.000903624	0.00580952	1	MPC1
ENSG00000060971	1728.61	-0.379347	0.113342	-3.34693	0.000817121	0.0052391	1.03457	ACAA1
ENSG00000060982	1328.23	-0.145718	0.282633	-0.515573	0.606153	0.673717	1.14963	BCAT1
ENSG00000061273	4057.59	-0.286721	0.0973393	-2.94558	0.00322351	0.015539	1	HDAC7
ENSG00000061337	632.231	0.110564	0.275359	0.401528	0.688031	0.624173	1.45806	LZTS1
ENSG00000061455	450.532	0.016058	0.2396	0.0670202	0.946566	1	1	PRDM6
ENSG00000061656	174.053	1.0776	0.32067	3.36048	0.000778077	0.00517931	1	SPAG4
ENSG00000061676	3273.63	-0.0498824	0.145081	-0.343824	0.730978	0.808504	1.05441	NCKAP1
ENSG00000061794	764.266	-0.100638	0.0905333	-1.11161	0.266306	0.477188	0.832275	MRPS35
ENSG00000061918	710.179	-0.351793	0.179415	-1.96078	0.0499044	0.139564	0.832275	GUCY1B3
ENSG00000061936	1191.97	-0.150931	0.0827367	-1.82423	0.0681176	0.131554	1.22842	SFSWAP
ENSG00000061938	1723.44	0.0261437	0.127103	0.205689	0.837034	0.894833	1.03457	TNK2
ENSG00000061987	1407.7	0.201127	0.130936	1.53607	0.124521	0.214611	1.16639	MON2
ENSG00000062038	980.459	1.85014	0.309101	5.98555	2.15654e-09	1.38207e-07	0.829039	CDH3
ENSG00000062096	1.57773	-0.822232	0.540381	-1.52158	0.128114	0.241351	1.02476	ARSF
ENSG00000062194	2227.36	-0.034731	0.105761	-0.32839	0.742616	0.738975	1.22935	GPBP1
ENSG00000062282	316.821	-1.86372	0.234188	-7.95823	1.74518e-15	5.81018e-13	1.234	DGAT2
ENSG00000062370	130.288	0.688356	0.158463	4.34395	1.39941e-05	0.000142256	1.53282	ZNF112
ENSG00000062485	941.008	-0.460391	0.0658908	-6.98718	2.80465e-12	5.45188e-10	0.829039	CS
ENSG00000062524	525.186	-1.1309	0.348631	-3.24383	0.00117935	0.00718629	0.993557	LTK
ENSG00000062582	4.38738	-0.504168	0.33341	-1.51216	0.130494	0.214248	1.22526	MRPS24
ENSG00000062598	1268.29	-0.450589	0.0834422	-5.40001	6.66354e-08	1.85277e-06	1.22842	ELMO2
ENSG00000062650	1472.79	-0.2029	0.0929781	-2.18223	0.0290925	0.0727181	1.16639	WAPL
ENSG00000062716	3483.71	-0.371314	0.186499	-1.99097	0.0464842	0.112536	1.03457	VMP1
ENSG00000062725	1014.51	0.319732	0.105261	3.03752	0.00238534	0.0122354	1.00755	APPBP2
ENSG00000062822	423.319	-0.289383	0.154014	-1.87894	0.0602532	0.140044	1	POLD1
ENSG00000063015	2.1407	-1.15781	0.458836	-2.52335	0.0116242	0.0410046	1	SEZ6
ENSG00000063046	1765.93	0.177843	0.0860767	2.0661	0.0388192	0.0867671	1.22432	EIF4B
ENSG00000063127	175.072	0.0176388	0.278072	0.0634325	0.949422	1	1	SLC6A16
ENSG00000063169	431.287	0.0291929	0.095023	0.307219	0.758677	0.858506	1	BICRA
ENSG00000063176	405.779	-0.0830235	0.111357	-0.745564	0.455931	0.526823	1.234	SPHK2
ENSG00000063177	6948.75	-0.164306	0.120798	-1.36017	0.173777	0.299686	1.03457	RPL18
ENSG00000063180	240.632	0.403251	0.166624	2.42013	0.015515	0.0510499	1	CA11
ENSG00000063241	631.615	0.0451195	0.139681	0.323018	0.746681	0.963218	0.830044	ISOC2
ENSG00000063244	3303.47	-0.202029	0.0669013	-3.01981	0.00252935	0.0128905	0.999562	U2AF2
ENSG00000063245	2175.33	-0.253451	0.1126	-2.2509	0.0243917	0.0617624	1.22432	EPN1
ENSG00000063322	1300.02	-0.0868322	0.0687429	-1.26314	0.206537	0.346247	1.00755	MED29
ENSG00000063438	107.65	-1.27031	0.338172	-3.75639	0.000172381	0.00109638	1.53282	AHRR
ENSG00000063587	795.075	0.356043	0.141653	2.51348	0.0119547	0.031402	1.45806	ZNF275
ENSG00000063601	843.047	0.0614944	0.0867208	0.709108	0.478258	0.626636	1.00755	MTMR1
ENSG00000063660	1772.65	0.947303	0.198566	4.77071	1.8358e-06	3.08878e-05	1.22432	GPC1
ENSG00000063761	231.315	-0.101133	0.131532	-0.768882	0.441964	0.584722	1.0318	ADCK1
ENSG00000063854	1129.25	-0.308407	0.0973881	-3.16679	0.00154134	0.00842867	1.0632	HAGH
ENSG00000063978	1332.11	0.182244	0.0743375	2.45157	0.0142233	0.047585	1.00755	RNF4
ENSG00000064012	604.233	-0.454199	0.127758	-3.55515	0.00037777	0.00338831	0.830044	CASP8
ENSG00000064042	5136.49	-0.793763	0.197794	-4.01308	5.99308e-05	0.000624556	1.06669	LIMCH1
ENSG00000064102	367.786	-0.0994242	0.112274	-0.885549	0.375861	0.460291	1.234	INTS13
ENSG00000064115	1772.87	0.433743	0.122067	3.55331	0.000380422	0.00249956	1.22432	TM7SF3
ENSG00000064195	20.7333	0.800935	0.304589	2.62956	0.00854945	0.0300096	1.10741	DLX3
ENSG00000064199	539.383	1.25671	0.397615	3.16062	0.00157432	0.00892095	1.00755	SPA17
ENSG00000064201	73.431	-0.778564	0.262415	-2.96692	0.00300797	0.0162996	0.8761	TSPAN32
ENSG00000064205	2058.89	-0.556053	0.289253	-1.92238	0.0545581	0.111536	1.22842	WISP2
ENSG00000064218	16.5755	5.21567	0.776393	6.71782	1.8446e-11	1.95826e-09	1.09466	DMRT3
ENSG00000064225	239.841	-0.189457	0.190538	-0.994328	0.320063	0.59774	0.723725	ST3GAL6
ENSG00000064270	944.953	0.0788507	0.288241	0.273558	0.784424	0.842693	1.0632	ATP2C2
ENSG00000064300	465.484	2.37507	0.307775	7.7169	1.19196e-14	4.99676e-12	0.790702	NGFR
ENSG00000064309	472.319	0.593796	0.21227	2.79736	0.00515218	0.0263465	0.790702	CDON
ENSG00000064313	648.556	-0.0127902	0.0756549	-0.16906	0.865749	1	0.832275	TAF2
ENSG00000064393	2876.76	-0.517506	0.18614	-2.7802	0.00543255	0.022475	1.03457	HIPK2
ENSG00000064419	1297.6	-0.35198	0.0747203	-4.71064	2.46945e-06	4.66351e-05	1.00755	TNPO3
ENSG00000064489	2.99224	0.231061	0.360791	0.640429	0.521894	0.669413	1	BORCS8-MEF2B
ENSG00000064490	814.267	-0.289024	0.115434	-2.50379	0.012287	0.049248	0.832275	RFXANK
ENSG00000064545	448.167	0.101922	0.114658	0.888922	0.374045	0.534005	0.993557	TMEM161A
ENSG00000064547	587.395	-1.01485	0.236407	-4.2928	1.76437e-05	0.000242416	1	LPAR2
ENSG00000064601	4136.06	-0.485534	0.19265	-2.5203	0.0117255	0.0412952	0.999562	CTSA
ENSG00000064607	3200.71	0.0654178	0.115904	0.564412	0.572474	0.681937	1.06669	SUGP2
ENSG00000064651	691.788	0.362562	0.173653	2.08785	0.0368111	0.0963125	1.00755	SLC12A2
ENSG00000064652	366.274	-0.446564	0.123017	-3.63011	0.000283299	0.00196036	1.234	SNX24
ENSG00000064655	448.664	2.52748	0.394054	6.41403	1.41721e-10	1.46857e-08	0.790702	EYA2
ENSG00000064666	3765.07	-0.584618	0.127149	-4.5979	4.26762e-06	7.2571e-05	1.03457	CNN2
ENSG00000064687	1391.15	-0.126184	0.17728	-0.711778	0.476602	0.571106	1.14963	ABCA7
ENSG00000064692	269.655	1.77061	0.305898	5.78824	7.11264e-09	4.34345e-07	0.723725	SNCAIP
ENSG00000064703	431.48	-0.0537441	0.077531	-0.693194	0.488188	0.639164	1	DDX20
ENSG00000064726	1519.51	0.327931	0.0907582	3.61324	0.000302396	0.00207467	1.22842	BTBD1
ENSG00000064763	371.034	-0.314908	0.172074	-1.83008	0.0672383	0.132764	1.19684	FAR2
ENSG00000064787	295.033	2.3132	0.458267	5.04772	4.47116e-07	1.1214e-05	1	BCAS1
ENSG00000064886	1824.45	-2.50578	0.411563	-6.08845	1.14006e-09	5.89188e-08	1.22432	CHI3L2
ENSG00000064932	3760.03	-0.496783	0.220427	-2.25374	0.0242128	0.0711243	1	SBNO2
ENSG00000064933	331.371	0.470988	0.12286	3.83352	0.000126322	0.0010364	1.20438	PMS1
ENSG00000064961	1482.28	0.0527895	0.0899414	0.586933	0.557249	0.636281	1.14963	HMG20B
ENSG00000064989	2323.58	-0.759967	0.264448	-2.87379	0.00405585	0.0184621	1	CALCRL
ENSG00000064995	759.993	-0.0197974	0.0752553	-0.26307	0.792497	0.882741	1	TAF11
ENSG00000064999	2166.75	0.0907844	0.146646	0.61907	0.53587	0.592102	1.22842	ANKS1A
ENSG00000065000	3296	-0.296872	0.0942728	-3.14907	0.00163791	0.0088827	1.05441	AP3D1
ENSG00000065029	1057.93	0.0868023	0.0837611	1.03631	0.300058	0.453359	1.00755	ZNF76
ENSG00000065054	3619.44	-1.31803	0.236521	-5.57257	2.51007e-08	9.32053e-07	1.05441	SLC9A3R2
ENSG00000065057	268.766	-0.0232549	0.140893	-0.165054	0.868901	0.921086	1.02806	NTHL1
ENSG00000065060	838.892	-0.420442	0.100607	-4.17907	2.92701e-05	0.000365408	1.00755	UHRF1BP1
ENSG00000065135	1852.22	-0.249993	0.102845	-2.43078	0.0150662	0.049945	1	GNAI3
ENSG00000065150	2764.81	-0.117148	0.0765053	-1.53124	0.12571	0.242308	1	IPO5
ENSG00000065154	1744.37	0.427491	0.0957148	4.4663	7.95846e-06	0.00012248	1.03457	OAT
ENSG00000065183	657.782	-0.14002	0.109842	-1.27474	0.202401	0.260724	1.45806	WDR3
ENSG00000065243	1151.61	0.00983585	0.133436	0.073712	0.94124	0.996398	1	PKN2
ENSG00000065268	391.926	-0.225618	0.1573	-1.43431	0.151483	0.243512	1.19684	WDR18
ENSG00000065308	1896.3	-0.285234	0.182078	-1.56655	0.117219	0.229984	1	TRAM2
ENSG00000065320	1198.19	1.83658	0.305244	6.01677	1.77931e-09	8.48389e-08	1.22842	NTN1
ENSG00000065325	130.407	1.439	0.550991	2.61166	0.00901033	0.0310534	1.11509	GLP2R
ENSG00000065328	40.95	-0.0518744	0.334321	-0.155163	0.876693	0.895554	1.08211	MCM10
ENSG00000065357	1257.93	0.50643	0.157308	3.21936	0.00128476	0.00678833	1.16639	DGKA
ENSG00000065361	1997.06	0.197222	0.231035	0.853644	0.393302	0.550729	1	ERBB3
ENSG00000065413	620.079	-0.404968	0.1891	-2.14156	0.0322288	0.100609	0.832275	ANKRD44
ENSG00000065427	2580.19	-0.39174	0.115306	-3.39739	0.000680326	0.00396199	1.22432	KARS
ENSG00000065457	211.17	-0.0961598	0.121982	-0.788313	0.430514	0.575268	1.02806	ADAT1
ENSG00000065485	753.938	-0.327902	0.16773	-1.95493	0.0505909	0.141181	0.830044	PDIA5
ENSG00000065491	623.832	-0.0329542	0.105444	-0.312529	0.754639	0.969077	0.832275	TBC1D22B
ENSG00000065518	1003.32	-0.143621	0.0735722	-1.95211	0.0509248	0.123542	1	NDUFB4
ENSG00000065526	3420.63	-0.31179	0.113888	-2.73768	0.00618736	0.0253268	1	SPEN
ENSG00000065534	10055.5	0.0790214	0.178477	0.442753	0.657944	0.78234	1	MYLK
ENSG00000065548	1134.15	-0.0538187	0.0950065	-0.566474	0.571072	0.682228	1.0632	ZC3H15
ENSG00000065559	506.546	0.00292034	0.0760591	0.0383957	0.969372	1	1.00755	MAP2K4
ENSG00000065600	180.365	-0.333276	0.164302	-2.02843	0.0425166	0.105725	1.02806	TMEM206
ENSG00000065609	5.07118	2.18976	0.501783	4.36395	1.27734e-05	0.000158297	1.22526	SNAP91
ENSG00000065613	2732.15	-0.33185	0.135053	-2.45719	0.0140028	0.0460946	1.03457	SLK
ENSG00000065615	507.153	-0.554399	0.135603	-4.08839	4.34374e-05	0.000613009	0.790702	CYB5R4
ENSG00000065618	961.515	3.90599	0.484271	8.06571	7.28117e-16	3.24297e-13	1.00755	COL17A1
ENSG00000065621	238.573	0.200212	0.206214	0.970894	0.331601	0.489185	1	GSTO2
ENSG00000065665	194.865	0.0824813	0.134538	0.613072	0.539829	0.670637	1.0318	SEC61A2
ENSG00000065675	197.061	-0.841253	0.243566	-3.45391	0.000552529	0.00394397	1	PRKCQ
ENSG00000065717	1332.89	0.130115	0.123865	1.05046	0.293508	0.385944	1.22842	TLE2
ENSG00000065802	1032.18	0.174505	0.0753968	2.31449	0.0206409	0.060591	1.0632	ASB1
ENSG00000065809	2550.16	-0.171218	0.152526	-1.12255	0.261628	0.355557	1.22935	FAM107B
ENSG00000065833	450.735	-0.280062	0.198015	-1.41434	0.157261	0.251372	1.1917	ME1
ENSG00000065882	2019.98	-0.199088	0.0965337	-2.06236	0.0391731	0.0871351	1.22842	TBC1D1
ENSG00000065883	1239.19	0.144267	0.0790667	1.82463	0.0680575	0.138187	1.14963	CDK13
ENSG00000065911	1417.89	-0.115533	0.211751	-0.545607	0.585336	0.628291	1.22842	MTHFD2
ENSG00000065923	272.158	0.306689	0.168179	1.82359	0.0682139	0.150182	1.0318	SLC9A7
ENSG00000065970	1110.26	-0.143492	0.0836723	-1.71493	0.0863587	0.209965	0.832275	FOXJ2
ENSG00000065978	253.583	-0.554124	0.132684	-4.17628	2.96315e-05	0.000361538	1.0318	YBX1
ENSG00000065989	1130.81	-0.312394	0.113713	-2.74722	0.00601026	0.0246388	1.00755	PDE4A
ENSG00000066027	1742.72	-0.317553	0.131287	-2.41877	0.015573	0.0499285	1.03457	PPP2R5A
ENSG00000066032	4.06504	3.39819	0.626548	5.42366	5.83896e-08	1.73373e-06	1.1681	CTNNA2
ENSG00000066044	1492.11	-0.020517	0.051387	-0.399263	0.689699	0.801569	1.00755	ELAVL1
ENSG00000066056	1946.5	-0.32927	0.200311	-1.64379	0.100219	0.17553	1.22935	TIE1
ENSG00000066084	1262.29	-0.28009	0.0909276	-3.08036	0.0020675	0.00986867	1.16639	DIP2B
ENSG00000066117	1481.04	-0.0740674	0.064274	-1.15237	0.249169	0.356619	1.16639	SMARCD1
ENSG00000066135	1305.41	0.0388336	0.0855399	0.453982	0.649842	0.699067	1.16639	KDM4A
ENSG00000066136	935.853	-0.339562	0.0565827	-6.00117	1.95904e-09	1.27857e-07	0.832275	NFYC
ENSG00000066185	169.992	0.990834	0.395849	2.50306	0.0123124	0.0394454	1.11509	ZMYND12
ENSG00000066230	2.47032	0.345967	1.13202	0.305619	0.759895	1	0.624797	SLC9A3
ENSG00000066248	77.6088	2.17972	0.460627	4.73207	2.22243e-06	3.69659e-05	1.19623	NGEF
ENSG00000066279	96.7305	0.407155	0.346681	1.17444	0.24022	0.285884	1.52292	ASPM
ENSG00000066294	967.128	-0.177523	0.303095	-0.585701	0.558076	0.791321	0.832275	CD84
ENSG00000066322	1904.55	-0.409603	0.114213	-3.58631	0.000335392	0.00225643	1.22432	ELOVL1
ENSG00000066336	2239.24	-1.36432	0.289136	-4.71862	2.37449e-06	3.83794e-05	1.22432	SPI1
ENSG00000066379	414.857	0.138275	0.104512	1.32305	0.185819	0.322628	1	ZNRD1
ENSG00000066382	41.629	1.85229	0.290975	6.36579	1.94284e-10	1.8207e-08	0.84581	MPPED2
ENSG00000066405	4090.23	-0.875796	0.555382	-1.57693	0.114813	0.226282	1	CLDN18
ENSG00000066422	648.946	0.114326	0.11806	0.968367	0.332861	0.373753	1.45806	ZBTB11
ENSG00000066427	705.709	0.183671	0.160131	1.14701	0.251379	0.398507	1.00755	ATXN3
ENSG00000066455	1108.61	-0.242313	0.100975	-2.39974	0.0164068	0.0612621	0.832275	GOLGA5
ENSG00000066468	1433.42	1.00701	0.245992	4.09369	4.24568e-05	0.000439287	1.16639	FGFR2
ENSG00000066557	274.134	0.0394801	0.120978	0.32634	0.744167	0.829463	1.0318	LRRC40
ENSG00000066583	422.675	-0.263604	0.0862784	-3.05527	0.00224861	0.0102521	1.20438	ISOC1
ENSG00000066629	901.122	-0.327292	0.187102	-1.74927	0.0802446	0.166064	1.0632	EML1
ENSG00000066651	297.63	-0.141433	0.10364	-1.36465	0.172363	0.266502	1.20438	TRMT11
ENSG00000066654	1150.03	0.302362	0.102137	2.96036	0.00307279	0.0148735	1.00755	THUMPD1
ENSG00000066697	409.715	-0.380172	0.155655	-2.4424	0.0145901	0.0423488	1.20438	MSANTD3
ENSG00000066735	245.244	0.585182	0.24076	2.43056	0.0150755	0.0637503	0.723725	KIF26A
ENSG00000066739	1376.3	0.146422	0.114976	1.2735	0.202841	0.311109	1.14963	ATG2B
ENSG00000066777	1598.8	-0.0143239	0.0880853	-0.162614	0.870823	0.935774	1.00755	ARFGEF1
ENSG00000066813	0.85605	1.21774	0.665151	1.83077	0.0671352	0.197122	0.704161	ACSM2B
ENSG00000066827	238.434	-0.400549	0.1008	-3.9737	7.0764e-05	0.000979757	0.723725	ZFAT
ENSG00000066855	302.088	-0.0498365	0.103624	-0.480937	0.630561	0.760443	1	MTFR1
ENSG00000066923	58.578	-0.0458056	0.275422	-0.166311	0.867912	0.737764	1.44004	STAG3
ENSG00000066926	484.456	-0.0547432	0.084348	-0.649017	0.516328	0.778172	0.790702	FECH
ENSG00000066933	1453.58	-0.136648	0.0967237	-1.41277	0.157723	0.28423	1.00755	MYO9A
ENSG00000067048	1418.25	-0.193334	1.12247	-0.172241	0.863248	0.929878	1.00755	DDX3Y
ENSG00000067057	1241.25	0.3197	0.167201	1.91206	0.0558679	0.131554	1.00755	PFKP
ENSG00000067064	1445.06	-0.625526	0.140177	-4.46241	8.10422e-06	0.000127373	1.00755	IDI1
ENSG00000067066	1896.54	-0.461398	0.0991017	-4.65581	3.22716e-06	4.94007e-05	1.22935	SP100
ENSG00000067082	8197.57	-0.748284	0.21973	-3.40547	0.000660497	0.00454097	1	KLF6
ENSG00000067113	1950.08	0.523447	0.131834	3.97049	7.17235e-05	0.000761319	1	PLPP1
ENSG00000067141	1463.81	-0.0307904	0.147909	-0.208171	0.835096	0.914099	1	NEO1
ENSG00000067167	4414.71	0.349819	0.185531	1.88551	0.0593616	0.138488	1	TRAM1
ENSG00000067177	302.638	0.865477	0.168987	5.12155	3.03031e-07	6.73847e-06	1.234	PHKA1
ENSG00000067182	4593.37	-0.202425	0.128743	-1.57231	0.115878	0.22209	1.03457	TNFRSF1A
ENSG00000067191	628.524	-0.192793	0.169526	-1.13725	0.255435	0.46387	0.830044	CACNB1
ENSG00000067208	691.179	0.108632	0.153369	0.708304	0.478756	0.630524	1	EVI5
ENSG00000067221	424.756	-0.362601	0.136357	-2.65919	0.00783278	0.0363232	0.790702	STOML1
ENSG00000067225	10862.7	-0.457654	0.193526	-2.36482	0.0180388	0.0549946	1.05441	PKM
ENSG00000067248	842.376	-0.0342213	0.0854317	-0.400569	0.688738	0.774384	1.0632	DHX29
ENSG00000067334	1425.19	-0.542712	0.141735	-3.82907	0.000128628	0.0010357	1.22842	DNTTIP2
ENSG00000067365	314.416	-0.142143	0.0850606	-1.67108	0.0947055	0.171701	1.19684	METTL22
ENSG00000067369	1816.57	0.320538	0.128117	2.50192	0.0123522	0.0429544	1	TP53BP1
ENSG00000067445	393.692	1.00654	0.201256	5.00128	5.69499e-07	1.18024e-05	1.19684	TRO
ENSG00000067533	403.734	-0.19748	0.118361	-1.66846	0.0952249	0.172447	1.19684	RRP15
ENSG00000067560	13533.2	-0.354197	0.0863646	-4.10119	4.11036e-05	0.000485208	1	RHOA
ENSG00000067596	1283.34	-0.268279	0.0765413	-3.50502	0.000456578	0.00288875	1.22842	DHX8
ENSG00000067601	2.00571	-0.175767	0.378809	-0.464001	0.642647	0.981346	0.69666	PMS2P4
ENSG00000067606	1225.84	-0.535135	0.205055	-2.60971	0.00906182	0.0290632	1.22842	PRKCZ
ENSG00000067646	164.78	-0.0720882	1.04861	-0.0687468	0.945191	0.749258	1.53282	ZFY
ENSG00000067704	1971.76	-0.0330666	0.0826763	-0.399953	0.689191	0.80499	1	IARS2
ENSG00000067715	28.7405	1.06785	0.263748	4.04875	5.14923e-05	0.000501837	1.19623	SYT1
ENSG00000067798	335.455	-0.101692	0.248111	-0.409865	0.681905	0.709311	1.19684	NAV3
ENSG00000067829	1133.1	-0.20129	0.0948095	-2.1231	0.0337455	0.104429	0.829039	IDH3G
ENSG00000067836	637.478	0.311971	0.15155	2.05853	0.0395389	0.0774037	1.45806	ROGDI
ENSG00000067840	453.172	0.736841	0.269574	2.73335	0.00626934	0.0254273	1.00755	PDZD4
ENSG00000067842	4.21556	0.602398	0.570623	1.05568	0.291113	0.445981	1	ATP2B3
ENSG00000067900	1637.03	-0.317443	0.136146	-2.33164	0.0197197	0.0523425	1.22935	ROCK1
ENSG00000067955	886.779	0.282354	0.174244	1.62045	0.105135	0.2109	1.00755	CBFB
ENSG00000067992	210.772	-0.594153	0.11987	-4.95663	7.17258e-07	2.19835e-05	0.723725	PDK3
ENSG00000068001	6118.78	-0.014956	0.2499	-0.059848	0.952277	0.96624	1.05441	HYAL2
ENSG00000068024	683.333	0.000865198	0.118135	0.0073238	0.994157	1	0.830044	HDAC4
ENSG00000068028	1381.63	-0.361012	0.128667	-2.80578	0.00501955	0.0185769	1.22842	RASSF1
ENSG00000068078	1332.22	1.24515	0.30818	4.04034	5.33737e-05	0.000529249	1.16639	FGFR3
ENSG00000068079	843.085	-0.487507	0.167245	-2.91493	0.00355774	0.0159775	1.0632	IFI35
ENSG00000068097	419.191	-0.162617	0.105769	-1.53747	0.124178	0.24017	1	HEATR6
ENSG00000068120	1520.14	-0.230758	0.0930745	-2.47929	0.0131646	0.045086	1	COASY
ENSG00000068137	560.915	0.191237	0.12821	1.49159	0.135807	0.304999	0.790702	PLEKHH3
ENSG00000068305	2723.92	-0.434544	0.134659	-3.227	0.00125096	0.00718566	1.05441	MEF2A
ENSG00000068308	1706.06	-0.0318934	0.0825387	-0.386405	0.699197	0.708944	1.22842	OTUD5
ENSG00000068323	2516.66	-0.6123	0.102837	-5.9541	2.61513e-09	1.17778e-07	1.22432	TFE3
ENSG00000068354	656.574	-0.0303971	0.0814399	-0.373246	0.708966	0.82053	1	TBC1D25
ENSG00000068366	2863.64	-0.416833	0.174659	-2.38655	0.0170074	0.0547619	0.999562	ACSL4
ENSG00000068383	1212.29	-0.135018	0.12773	-1.05706	0.290485	0.442847	1.00755	INPP5A
ENSG00000068394	503.933	-0.264331	0.0959761	-2.75413	0.00588486	0.0242622	1.00755	GPKOW
ENSG00000068400	1666.94	-0.174934	0.0639493	-2.73552	0.00622824	0.0219537	1.22432	GRIPAP1
ENSG00000068438	806.922	-0.0738443	0.0947672	-0.779218	0.435852	0.58897	1.00755	FTSJ1
ENSG00000068489	50.557	-0.0338463	0.288048	-0.117502	0.906462	0.915729	1.08211	PRR11
ENSG00000068615	327.185	0.992298	0.265738	3.73412	0.000188373	0.00140469	1.234	REEP1
ENSG00000068650	3802.69	-0.309535	0.21904	-1.41314	0.157613	0.272906	1.06669	ATP11A
ENSG00000068654	1090.86	-0.0685916	0.105879	-0.647832	0.517094	0.75309	0.832275	POLR1A
ENSG00000068697	6910.88	0.226793	0.0922803	2.45766	0.0139847	0.0472237	1	LAPTM4A
ENSG00000068724	1874.16	-0.196622	0.0981371	-2.00354	0.0451191	0.11288	1	TTC7A
ENSG00000068745	2128.51	0.438008	0.0968746	4.5214	6.14325e-06	8.57565e-05	1.22842	IP6K2
ENSG00000068781	4.29937	-1.48795	0.406699	-3.6586	0.0002536	0.00186807	1.1681	STON1-GTF2A1L
ENSG00000068784	402.674	-0.209518	0.0956487	-2.19049	0.0284887	0.069507	1.21572	SRBD1
ENSG00000068796	566.797	0.224433	0.136971	1.63854	0.101309	0.181134	1.1917	KIF2A
ENSG00000068831	886.175	-0.813166	0.201386	-4.03785	5.39444e-05	0.000703356	0.832275	RASGRP2
ENSG00000068878	2128.66	-0.0969232	0.105999	-0.914375	0.36052	0.51802	1	PSME4
ENSG00000068885	441.443	0.706077	0.207796	3.39794	0.000678965	0.0046417	1	IFT80
ENSG00000068903	1610.09	-0.363874	0.0750034	-4.85143	1.22574e-06	2.32062e-05	1.14963	SIRT2
ENSG00000068912	1845.91	0.216135	0.0933639	2.31497	0.0206144	0.0633212	1	ERLEC1
ENSG00000068971	846.442	-0.222226	0.105687	-2.10268	0.0354938	0.108193	0.832275	PPP2R5B
ENSG00000068976	171.665	0.244202	0.248666	0.982046	0.326077	0.605025	0.723725	PYGM
ENSG00000069011	48.18	3.29624	0.615127	5.35863	8.38566e-08	2.30267e-06	1.19623	PITX1
ENSG00000069020	1942.38	0.282934	0.108852	2.59926	0.00934253	0.0297172	1.22842	MAST4
ENSG00000069122	4869.33	-0.862805	0.218034	-3.9572	7.58341e-05	0.000756197	1.06669	ADGRF5
ENSG00000069188	380.343	0.656058	0.221057	2.96783	0.00299914	0.0127984	1.19684	SDK2
ENSG00000069248	973.014	-0.0139806	0.051727	-0.270276	0.786948	1	0.829039	NUP133
ENSG00000069275	5774.69	0.259325	0.0949893	2.73004	0.00633259	0.0245593	1.06669	NUCKS1
ENSG00000069329	2028.37	0.0408615	0.102395	0.399058	0.689851	0.702285	1.22935	VPS35
ENSG00000069345	1470.57	-0.0590888	0.0659866	-0.895467	0.370538	0.457323	1.22842	DNAJA2
ENSG00000069399	2823.98	-0.631469	0.297187	-2.12482	0.0336015	0.0883332	1.03457	BCL3
ENSG00000069424	2219.43	-0.671681	0.221348	-3.03451	0.0024093	0.0106336	1.22842	KCNAB2
ENSG00000069431	704.044	0.842733	0.184676	4.56331	5.03545e-06	0.000100599	0.830044	ABCC9
ENSG00000069482	5.85671	0.593535	0.525557	1.12935	0.258752	0.365708	1.1681	GAL
ENSG00000069493	277.73	-0.0406412	0.202079	-0.201115	0.840609	0.901174	1.02806	CLEC2D
ENSG00000069509	224.157	0.147197	0.087658	1.67922	0.0931099	0.189382	1.0318	FUNDC1
ENSG00000069535	1266.5	0.0245113	0.17523	0.139881	0.888754	0.949699	1.00755	MAOB
ENSG00000069667	1078.69	0.53679	0.246708	2.17581	0.0295697	0.0820998	1.00755	RORA
ENSG00000069696	7.69314	0.811265	0.329466	2.46236	0.0138025	0.0382656	1.29828	DRD4
ENSG00000069702	2114.62	-0.47395	0.201539	-2.35166	0.0186899	0.0588986	1	TGFBR3
ENSG00000069764	79.769	0.803344	0.274967	2.9216	0.00348242	0.0182037	0.8761	PLA2G10
ENSG00000069812	158.677	0.760652	0.347576	2.18845	0.0286367	0.0806388	1	HES2
ENSG00000069849	1601.36	-0.361361	0.208235	-1.73535	0.0826781	0.160195	1.14963	ATP1B3
ENSG00000069869	566.717	-0.480944	0.1616	-2.97614	0.00291898	0.0172152	0.790702	NEDD4
ENSG00000069943	264.757	0.286119	0.0983987	2.90775	0.00364036	0.0166338	1.0318	PIGB
ENSG00000069956	407.305	-0.177681	0.154529	-1.14983	0.250215	0.350928	1.19684	MAPK6
ENSG00000069966	563.786	0.699744	0.0948013	7.38116	1.56911e-13	3.98434e-11	0.993557	GNB5
ENSG00000069974	1509.31	-0.41735	0.124381	-3.35541	0.000792468	0.00445483	1.22842	RAB27A
ENSG00000069998	756.228	-0.163725	0.0856087	-1.91248	0.0558146	0.132169	1	HDHD5
ENSG00000070010	778.106	-0.359543	0.0949966	-3.78479	0.000153836	0.00140469	1.00755	UFD1
ENSG00000070018	1296.98	-0.214318	0.13842	-1.54831	0.121547	0.213076	1.14963	LRP6
ENSG00000070019	2.10668	0.49231	0.550193	0.894795	0.370897	0.735826	0.617608	GUCY2C
ENSG00000070031	1.25732	-0.259697	0.537669	-0.483005	0.629092	0.745355	1.0282	SCT
ENSG00000070047	1297.29	-0.158118	0.0884597	-1.78746	0.0738636	0.162516	1.00755	PHRF1
ENSG00000070061	1220.48	0.133537	0.0887254	1.50506	0.132309	0.251847	1	ELP1
ENSG00000070081	1837.06	0.296359	0.177633	1.66838	0.0952413	0.19223	1.03457	NUCB2
ENSG00000070087	1252.28	1.03417	0.261572	3.95369	7.69555e-05	0.000711198	1.16639	PFN2
ENSG00000070159	920.953	0.321174	0.195858	1.63983	0.101041	0.196669	1.0632	PTPN3
ENSG00000070182	153.812	-0.472408	0.221391	-2.13382	0.0328578	0.0841072	1.08211	SPTB
ENSG00000070190	394.964	0.398449	0.266549	1.49484	0.134956	0.222137	1.20438	DAPP1
ENSG00000070193	91.2743	0.0211413	0.30475	0.0693726	0.944693	0.780751	1.44004	FGF10
ENSG00000070214	2536.26	-0.173489	0.122174	-1.42001	0.155604	0.276474	1.03457	SLC44A1
ENSG00000070269	468.081	0.22061	0.107998	2.04274	0.0410786	0.104558	1.00755	TMEM260
ENSG00000070366	1450.32	-0.0174834	0.0851332	-0.205365	0.837287	0.82723	1.16639	SMG6
ENSG00000070367	686.932	0.214063	0.142171	1.50568	0.132151	0.28806	0.830044	EXOC5
ENSG00000070371	229.295	0.193129	0.131925	1.46393	0.143213	0.261509	1.02806	CLTCL1
ENSG00000070388	4.74097	-1.34632	0.433097	-3.10858	0.00187988	0.0103072	1	FGF22
ENSG00000070404	3280.53	-0.634279	0.281011	-2.25713	0.024	0.0707128	1	FSTL3
ENSG00000070413	2626.41	0.018768	0.101842	0.184286	0.853789	0.809895	1.22842	DGCR2
ENSG00000070423	463.787	-0.152367	0.125281	-1.2162	0.223909	0.366311	1.00755	RNF126
ENSG00000070444	816.076	0.0447956	0.0897043	0.49937	0.617519	0.750017	1	MNT
ENSG00000070476	744.392	-0.209439	0.0621481	-3.36999	0.000751704	0.00504165	1	ZXDC
ENSG00000070495	886.2	-0.489552	0.157036	-3.11746	0.0018242	0.0100853	1	JMJD6
ENSG00000070501	339.331	0.122613	0.0941466	1.30236	0.192793	0.289245	1.20438	POLB
ENSG00000070526	960.969	1.87858	0.382435	4.91216	9.00791e-07	1.92287e-05	1.0632	ST6GALNAC1
ENSG00000070540	1161.14	-0.067929	0.135096	-0.502822	0.61509	0.650074	1.22842	WIPI1
ENSG00000070601	4.71296	0.710072	0.415297	1.70979	0.087304	0.164863	1.1681	FRMPD1
ENSG00000070610	2381.08	-0.210717	0.0984376	-2.14061	0.0323053	0.0757022	1.22842	GBA2
ENSG00000070614	4308.89	-0.126	0.135044	-0.93303	0.350804	0.486603	1.06669	NDST1
ENSG00000070669	14.1711	-0.57958	0.278037	-2.08454	0.037111	0.0880226	1.14847	ASNS
ENSG00000070718	714.068	-0.300431	0.153434	-1.95805	0.0502247	0.140184	0.832275	AP3M2
ENSG00000070729	6.57168	-0.465633	0.407272	-1.1433	0.252916	0.402598	1	CNGB1
ENSG00000070731	215.765	0.425179	0.318878	1.33336	0.182414	0.305407	1.05997	ST6GALNAC2
ENSG00000070756	7109.62	-0.134107	0.0779243	-1.72099	0.0852526	0.174503	1.05441	PABPC1
ENSG00000070759	238.44	-0.259012	0.110173	-2.35095	0.0187256	0.0747614	0.723725	TESK2
ENSG00000070761	681.35	0.0126297	0.13436	0.0939991	0.92511	0.763658	1.45806	CFAP20
ENSG00000070770	623.295	-0.205177	0.089669	-2.28816	0.0221282	0.076302	0.832275	CSNK2A2
ENSG00000070778	1147.1	-0.630219	0.176879	-3.563	0.000366645	0.00242237	1.22842	PTPN21
ENSG00000070785	413.559	-0.377124	0.120889	-3.11959	0.00181106	0.00860868	1.21572	EIF2B3
ENSG00000070808	55.5274	-0.55045	0.23133	-2.3795	0.0173359	0.0555623	1	CAMK2A
ENSG00000070814	1041.45	-0.414406	0.110095	-3.76408	0.000167164	0.00149886	1.00755	TCOF1
ENSG00000070831	1688.12	0.0199342	0.107655	0.185168	0.853097	0.927236	1	CDC42
ENSG00000070882	1099.5	0.591546	0.200095	2.95633	0.00311323	0.0174254	0.829039	OSBPL3
ENSG00000070915	8.93339	1.64223	0.501266	3.27616	0.0010523	0.00655445	1	SLC12A3
ENSG00000070950	266.177	-0.139946	0.0788839	-1.77408	0.0760506	0.163172	1.0318	RAD18
ENSG00000070961	1217.56	-0.298272	0.162289	-1.8379	0.0660771	0.133629	1.16639	ATP2B1
ENSG00000070985	4.79267	1.40694	0.474232	2.96678	0.00300935	0.0130903	1.1681	TRPM5
ENSG00000071051	1266.22	0.00158246	0.0986524	0.0160408	0.987202	1	1.00755	NCK2
ENSG00000071054	3703.54	-0.277614	0.133999	-2.07176	0.0382876	0.0997588	0.999562	MAP4K4
ENSG00000071073	1459.91	-0.235279	0.157601	-1.49288	0.13547	0.219558	1.22842	MGAT4A
ENSG00000071082	3255.02	0.0114915	0.106762	0.107637	0.914284	0.974949	1	RPL31
ENSG00000071127	8310.43	-0.366297	0.104278	-3.51271	0.000443567	0.00318142	1.05441	WDR1
ENSG00000071189	1072.23	0.169972	0.126094	1.34798	0.177665	0.356422	0.832275	SNX13
ENSG00000071205	821.072	0.102116	0.165338	0.617623	0.536824	0.678569	1.00755	ARHGAP10
ENSG00000071242	5044.74	-0.633302	0.159282	-3.97599	7.00884e-05	0.000709588	1.06669	RPS6KA2
ENSG00000071243	333.418	-0.137269	0.0961701	-1.42736	0.153476	0.24576	1.19684	ING3
ENSG00000071246	1664.63	0.25126	0.198517	1.26569	0.205626	0.346924	1	VASH1
ENSG00000071282	2385.07	-1.12308	0.200393	-5.60441	2.08968e-08	7.06296e-07	1.22935	LMCD1
ENSG00000071462	1048.91	0.0611349	0.102497	0.596456	0.550871	0.786954	0.829039	BUD23
ENSG00000071537	3082.83	0.0371975	0.12918	0.28795	0.773385	0.850354	1.03457	SEL1L
ENSG00000071539	245.672	1.16509	0.415971	2.80089	0.0050962	0.021549	1.02806	TRIP13
ENSG00000071553	4297.42	-0.321985	0.114022	-2.82389	0.00474444	0.0208041	0.999562	ATP6AP1
ENSG00000071564	1245.49	0.262156	0.110324	2.37623	0.0174906	0.0503436	1.14963	TCF3
ENSG00000071575	1844.17	0.023124	0.121301	0.190633	0.848813	0.923958	1	TRIB2
ENSG00000071626	2075.2	-0.287971	0.100578	-2.86317	0.00419423	0.0189776	1	DAZAP1
ENSG00000071655	1553.02	-0.0341253	0.152655	-0.223544	0.823112	0.900583	1.00755	MBD3
ENSG00000071794	569.222	0.406653	0.127685	3.18482	0.00144844	0.0101199	0.790702	HLTF
ENSG00000071859	1658.6	-0.372211	0.120696	-3.08388	0.00204322	0.00937349	1.22935	FAM50A
ENSG00000071889	837.955	0.00256981	0.096661	0.0265858	0.97879	1	0.832275	FAM3A
ENSG00000071894	2217.15	0.0138738	0.156297	0.0887658	0.929268	0.986922	1	CPSF1
ENSG00000071909	17.3667	2.76711	0.34968	7.91327	2.50712e-15	9.75069e-13	1	MYO3B
ENSG00000071967	6893.58	0.269147	0.221485	1.21519	0.224293	0.360154	1.03457	CYBRD1
ENSG00000071991	81.6787	-0.153284	0.32647	-0.469519	0.638699	0.679528	1.19623	CDH19
ENSG00000071994	883.98	-0.0118929	0.0583825	-0.203707	0.838583	1	0.832275	PDCD2
ENSG00000072041	14.0635	1.94754	0.577649	3.37149	0.000747632	0.00738397	0.608338	SLC6A15
ENSG00000072042	1292.13	-0.312409	0.122244	-2.55562	0.0105998	0.032679	1.22842	RDH11
ENSG00000072062	2181.02	-0.251843	0.0872742	-2.88565	0.00390601	0.0153633	1.22842	PRKACA
ENSG00000072071	1052.75	0.0969071	0.0886368	1.09331	0.27426	0.426865	1	ADGRL1
ENSG00000072110	5404.84	-0.163022	0.162733	-1.00178	0.316452	0.455809	1.05441	ACTN1
ENSG00000072121	1405.69	-0.445211	0.110675	-4.02268	5.75408e-05	0.000540257	1.22842	ZFYVE26
ENSG00000072133	115.006	1.07896	0.296336	3.64099	0.000271589	0.00224101	1	RPS6KA6
ENSG00000072134	1523.61	-0.0244202	0.122069	-0.200052	0.84144	0.914099	1.00755	EPN2
ENSG00000072135	2389.07	-0.226898	0.10033	-2.26151	0.0237274	0.0605178	1.22432	PTPN18
ENSG00000072163	2830.17	-0.600365	0.232048	-2.58725	0.00967455	0.0356878	1	LIMS2
ENSG00000072182	12.2166	0.327344	0.380331	0.860684	0.389412	0.725576	0.66219	ASIC4
ENSG00000072195	1341.71	0.914437	0.346794	2.63683	0.00836844	0.0318792	1	SPEG
ENSG00000072201	120.054	0.8406	0.245676	3.42157	0.000622596	0.00406949	1.08211	LNX1
ENSG00000072210	2934.2	0.353638	0.130682	2.70609	0.00680799	0.0261721	1.05441	ALDH3A2
ENSG00000072274	5076.79	-0.677747	0.236809	-2.862	0.00420971	0.0180915	1.06669	TFRC
ENSG00000072310	2069.03	-0.109545	0.134798	-0.812659	0.416414	0.572942	1	SREBF1
ENSG00000072364	3267.15	0.0935864	0.156571	0.597724	0.550024	0.677423	1.03457	AFF4
ENSG00000072401	344.782	-0.140973	0.204528	-0.689262	0.490658	0.554668	1.234	UBE2D1
ENSG00000072415	686.554	-0.335748	0.144914	-2.31688	0.0205103	0.0720482	0.832275	MPP5
ENSG00000072422	630.841	-0.247404	0.150584	-1.64296	0.100391	0.235484	0.830044	RHOBTB1
ENSG00000072501	2065.88	-0.329586	0.0971891	-3.39118	0.000695925	0.00473954	1	SMC1A
ENSG00000072506	1050.71	-0.287294	0.148056	-1.94043	0.0523269	0.120538	1.0632	HSD17B10
ENSG00000072518	1301.69	-0.319837	0.0771097	-4.14782	3.35649e-05	0.000411368	1	MARK2
ENSG00000072571	60.7551	0.846867	0.302429	2.80022	0.00510681	0.0220128	1	HMMR
ENSG00000072609	942.012	-0.327209	0.085989	-3.80524	0.000141665	0.00153364	0.829039	CHFR
ENSG00000072657	121.893	-0.63447	0.30248	-2.09756	0.0359439	0.0695406	1.53282	TRHDE
ENSG00000072682	1317.32	0.0542844	0.158006	0.34356	0.731177	0.731395	1.22842	P4HA2
ENSG00000072694	420.895	-0.0457715	0.297355	-0.153928	0.877666	0.822248	1.234	FCGR2B
ENSG00000072736	1189.92	-0.359857	0.0652732	-5.51309	3.5259e-08	1.30516e-06	1	NFATC3
ENSG00000072756	342.256	0.141259	0.121193	1.16557	0.24379	0.340847	1.21572	TRNT1
ENSG00000072778	10424.5	-0.0727339	0.105604	-0.688743	0.490985	0.641531	1	ACADVL
ENSG00000072786	1798.35	-1.01106	0.155717	-6.49291	8.41962e-11	6.47078e-09	1.22432	STK10
ENSG00000072803	1364.34	-0.0751662	0.0822658	-0.913699	0.360875	0.518361	1	FBXW11
ENSG00000072818	623.412	-1.10334	0.266835	-4.13492	3.55078e-05	0.00050047	0.830044	ACAP1
ENSG00000072832	215.912	0.26636	0.280483	0.949646	0.342292	0.625114	0.723725	CRMP1
ENSG00000072840	951.2	0.451968	0.150696	2.9992	0.00270691	0.0134928	1.00755	EVC
ENSG00000072849	778.605	-0.0327989	0.0781574	-0.419652	0.67474	0.794441	1	DERL2
ENSG00000072858	246.17	0.481927	0.219835	2.19222	0.0283638	0.101525	0.723725	SIDT1
ENSG00000072864	502.229	-0.0420553	0.105364	-0.399142	0.689789	0.717119	1.1917	NDE1
ENSG00000072952	2143.65	0.855928	0.23678	3.61486	0.000300505	0.00236663	1.03457	MRVI1
ENSG00000072954	152.598	-0.803549	0.181922	-4.417	1.0008e-05	0.00014004	1.11509	TMEM38A
ENSG00000072958	1206.89	-0.434983	0.100835	-4.31381	1.60463e-05	0.00020031	1.14963	AP1M1
ENSG00000073008	1314.36	-0.686361	0.186157	-3.68699	0.00022692	0.00163527	1.22842	PVR
ENSG00000073050	749.406	-0.0523977	0.108972	-0.480837	0.630632	0.760498	1	XRCC1
ENSG00000073060	907.035	-0.618289	0.224	-2.76021	0.00577636	0.0277912	0.829039	SCARB1
ENSG00000073067	5.6663	4.54853	0.890832	5.10593	3.29174e-07	8.61909e-06	1	CYP2W1
ENSG00000073111	407.424	-0.356897	0.21407	-1.66719	0.0954761	0.16902	1.234	MCM2
ENSG00000073146	26.3936	0.12648	0.318116	0.397592	0.690931	0.80657	1	MOV10L1
ENSG00000073150	81.4624	-0.679991	0.224277	-3.03193	0.00242993	0.0125073	1	PANX2
ENSG00000073169	694.449	0.0781872	0.125926	0.620896	0.534668	0.77137	0.830044	SELENOO
ENSG00000073282	503.174	2.98209	0.508106	5.86904	4.38334e-09	2.15917e-07	0.993557	TP63
ENSG00000073331	882.798	-0.316	0.127863	-2.4714	0.0134586	0.0526518	0.832275	ALPK1
ENSG00000073350	1945.33	-0.463523	0.167218	-2.77197	0.00557189	0.0234628	1	LLGL2
ENSG00000073417	1125.35	0.113551	0.116036	0.978583	0.327786	0.464572	1.0632	PDE8A
ENSG00000073464	291.096	-0.77911	0.166466	-4.6803	2.86452e-06	4.56122e-05	1.20438	CLCN4
ENSG00000073536	358.525	0.0908524	0.0998818	0.909599	0.363034	0.449285	1.234	NLE1
ENSG00000073578	783.452	-0.351928	0.105135	-3.34741	0.000815701	0.00620185	0.830044	SDHA
ENSG00000073584	983.749	0.407953	0.129782	3.14338	0.00167009	0.0108173	0.832275	SMARCE1
ENSG00000073605	375.934	0.544522	0.198109	2.74859	0.00598516	0.0246932	1	GSDMB
ENSG00000073614	1703.29	-0.17474	0.0663393	-2.63404	0.00843765	0.0274624	1.22935	KDM5A
ENSG00000073670	36.2796	0.962766	0.22298	4.31772	1.57651e-05	0.000255694	0.834932	ADAM11
ENSG00000073711	327.529	-0.194523	0.131479	-1.4795	0.139007	0.223055	1.234	PPP2R3A
ENSG00000073712	2848.9	-0.539215	0.142638	-3.78031	0.000156633	0.00143242	0.999562	FERMT2
ENSG00000073734	7.22946	2.03469	0.649509	3.13266	0.00173232	0.00842078	1.19655	ABCB11
ENSG00000073737	413.792	1.42398	0.417154	3.41356	0.000641197	0.00380329	1.21572	DHRS9
ENSG00000073754	28.4994	-1.6413	0.470008	-3.49206	0.000479304	0.00352694	1	CD5L
ENSG00000073756	1313.15	-1.31839	0.471109	-2.79848	0.00513443	0.0219757	1.00755	PTGS2
ENSG00000073792	255.527	-0.475735	0.15833	-3.00471	0.00265833	0.0130903	1.0318	IGF2BP2
ENSG00000073803	708.406	0.166316	0.108858	1.52782	0.126556	0.243504	1	MAP3K13
ENSG00000073849	3696.63	1.17303	0.17799	6.59043	4.38547e-11	4.42355e-09	0.999562	ST6GAL1
ENSG00000073861	82.5675	-1.33123	0.333238	-3.99484	6.4737e-05	0.000781495	0.8761	TBX21
ENSG00000073905	30.3019	-0.6561	0.249612	-2.62848	0.00857672	0.0369483	0.84581	VDAC1P1
ENSG00000073910	1555.8	-0.236791	0.158543	-1.49355	0.135294	0.254488	1.00755	FRY
ENSG00000073921	4960.31	-0.106783	0.122015	-0.875157	0.381488	0.539131	0.999562	PICALM
ENSG00000073969	799.089	-0.0296926	0.0943864	-0.314586	0.753076	0.850274	1.00755	NSF
ENSG00000074047	273.755	0.464898	0.253399	1.83464	0.0665585	0.144527	1.05997	GLI2
ENSG00000074054	1617.91	0.175044	0.0818306	2.1391	0.0324272	0.0759056	1.22842	CLASP1
ENSG00000074071	819.507	-0.375665	0.157778	-2.38097	0.0172672	0.0635681	0.832275	MRPS34
ENSG00000074181	5064.06	0.212223	0.189431	1.12032	0.262578	0.403688	1.03457	NOTCH3
ENSG00000074201	1052.98	0.12284	0.0720072	1.70594	0.0880191	0.177546	1.0632	CLNS1A
ENSG00000074211	17.9948	3.265	0.367304	8.88908	6.16168e-19	7.72849e-16	1.10741	PPP2R2C
ENSG00000074219	1296.23	-0.191103	0.125455	-1.52328	0.127688	0.245147	1	TEAD2
ENSG00000074266	371.159	0.149601	0.11588	1.291	0.196702	0.295068	1.19684	EED
ENSG00000074276	23.5919	0.996504	0.596029	1.6719	0.0945431	0.181737	1.10741	CDHR2
ENSG00000074319	1369.08	-0.217631	0.0620275	-3.50863	0.000450427	0.00300828	1.14963	TSG101
ENSG00000074356	1591.65	0.0457777	0.0789201	0.580051	0.561881	0.702869	1	NCBP3
ENSG00000074370	2183.2	-0.0400199	0.201654	-0.198459	0.842686	0.898635	1.03457	ATP2A3
ENSG00000074410	488.018	0.0769963	0.291068	0.26453	0.791372	0.881959	1	CA12
ENSG00000074416	4545.4	-0.541875	0.15264	-3.55001	0.000385216	0.00285114	1.05441	MGLL
ENSG00000074527	2068.21	0.0624286	0.162065	0.385206	0.700085	0.795947	1.03457	NTN4
ENSG00000074582	586.623	0.0641159	0.0989081	0.648238	0.516831	0.661325	1.00755	BCS1L
ENSG00000074590	1204.5	0.362067	0.228963	1.58133	0.113803	0.202728	1.14963	NUAK1
ENSG00000074603	1102.61	0.130729	0.0800231	1.63364	0.102335	0.238438	0.832275	DPP8
ENSG00000074621	331.43	0.224261	0.107947	2.07751	0.0377546	0.0986618	1	SLC24A1
ENSG00000074657	916.14	-0.14424	0.131063	-1.10054	0.271097	0.484565	0.829039	ZNF532
ENSG00000074660	999.998	-0.405066	0.177058	-2.28775	0.0221519	0.0662849	1.00755	SCARF1
ENSG00000074695	2901.83	0.305766	0.117355	2.60548	0.00917456	0.0333468	1.03457	LMAN1
ENSG00000074696	1578.27	0.390903	0.0888284	4.40065	1.07928e-05	0.000137782	1.22842	HACD3
ENSG00000074706	226.31	0.208133	0.215123	0.967511	0.333289	0.490645	1	IPCEF1
ENSG00000074755	2551.54	-0.168764	0.0757029	-2.22929	0.0257944	0.074576	1	ZZEF1
ENSG00000074800	13533.7	-0.732993	0.200212	-3.66108	0.000251153	0.0021097	0.999562	ENO1
ENSG00000074842	1706.08	-0.327366	0.170627	-1.91861	0.0550338	0.130766	1	MYDGF
ENSG00000074855	484.794	-0.0186931	0.128037	-0.145997	0.883924	0.955569	0.993557	ANO8
ENSG00000074935	321.51	-0.121042	0.157021	-0.770866	0.440786	0.51478	1.234	TUBE1
ENSG00000074964	1154.94	-0.108306	0.133101	-0.813718	0.415807	0.495978	1.22842	ARHGEF10L
ENSG00000074966	69.4688	-0.700031	0.237238	-2.95075	0.00316998	0.0153266	1	TXK
ENSG00000075035	74.608	1.85032	0.304046	6.08567	1.16002e-09	5.22156e-08	1.44004	WSCD2
ENSG00000075073	48.8822	1.30407	0.372215	3.50353	0.000459135	0.00393626	0.834932	TACR2
ENSG00000075089	378.395	0.438776	0.12902	3.40083	0.000671818	0.00394397	1.21572	ACTR6
ENSG00000075131	79.6689	-0.165012	0.118971	-1.38699	0.165445	0.296539	1	TIPIN
ENSG00000075142	1814.24	0.38237	0.157119	2.43363	0.0149483	0.0425037	1.22842	SRI
ENSG00000075151	2085.62	0.0432936	0.103872	0.416796	0.676828	0.693866	1.22842	EIF4G3
ENSG00000075188	286.388	-0.0901634	0.108805	-0.828669	0.407291	0.495665	1.20438	NUP37
ENSG00000075213	285.78	0.728249	0.24379	2.9872	0.00281548	0.0121224	1.20438	SEMA3A
ENSG00000075218	68.7719	0.0147744	0.367058	0.0402508	0.967893	1	0.8761	GTSE1
ENSG00000075223	1407.27	0.536368	0.189833	2.82548	0.00472102	0.0186492	1.14963	SEMA3C
ENSG00000075234	647.4	-0.204951	0.0811185	-2.52657	0.0115184	0.0469521	0.830044	TTC38
ENSG00000075239	1407.46	-0.435268	0.102561	-4.24399	2.19581e-05	0.000287145	1.00755	ACAT1
ENSG00000075240	1154.24	0.0148298	0.109615	0.13529	0.892383	0.871013	1.14963	GRAMD4
ENSG00000075275	3392.88	1.04567	0.271668	3.84906	0.000118571	0.00108586	1.06669	CELSR1
ENSG00000075290	1.77165	1.86508	0.636858	2.92856	0.00340536	0.0208253	0.716588	WNT8B
ENSG00000075292	2426.92	-0.0259475	0.0859071	-0.302042	0.76262	0.7527	1.22842	ZNF638
ENSG00000075303	290.058	0.041552	0.163701	0.253829	0.799628	0.774476	1.234	SLC25A40
ENSG00000075336	351.723	0.000894378	0.0937279	0.00954229	0.992386	0.891291	1.234	TIMM21
ENSG00000075340	140.971	1.38568	0.237951	5.82337	5.76711e-09	1.89792e-07	1.52292	ADD2
ENSG00000075391	1578.82	0.309776	0.138003	2.2447	0.0247875	0.0719767	1.00755	RASAL2
ENSG00000075399	730.414	-0.312603	0.144001	-2.17083	0.0299438	0.0827893	1.00755	VPS9D1
ENSG00000075407	506.548	0.1756	0.102092	1.72001	0.0854304	0.181819	1	ZNF37A
ENSG00000075413	2101.29	-0.187469	0.0786481	-2.38364	0.0171425	0.0471602	1.22842	MARK3
ENSG00000075415	6501.31	-0.373104	0.0819316	-4.55384	5.26748e-06	8.57166e-05	1.05441	SLC25A3
ENSG00000075420	2474.98	-0.277238	0.15299	-1.81213	0.069966	0.134074	1.22935	FNDC3B
ENSG00000075426	9723.66	-0.143548	0.235465	-0.609636	0.542103	0.671038	1.03457	FOSL2
ENSG00000075461	229.407	-0.556217	0.39969	-1.39162	0.164037	0.288507	1.02806	CACNG4
ENSG00000075539	1566.7	-0.154225	0.124637	-1.23739	0.215942	0.35742	1.00755	FRYL
ENSG00000075568	1601.99	0.142693	0.0811073	1.75931	0.0785256	0.170811	1	TMEM131
ENSG00000075618	706.013	-0.117816	0.236187	-0.498824	0.617904	0.746788	1.00755	FSCN1
ENSG00000075624	42938.5	-0.484268	0.141722	-3.41701	0.000633118	0.0042694	1.03457	ACTB
ENSG00000075643	225.656	0.177081	0.17017	1.04061	0.298055	0.435214	1.05997	MOCOS
ENSG00000075651	460.826	0.377803	0.134979	2.79898	0.00512641	0.0221561	0.993557	PLD1
ENSG00000075673	351.888	4.61723	0.653254	7.06805	1.57128e-12	2.48496e-10	1.20438	ATP12A
ENSG00000075702	101.791	-0.0543424	0.248839	-0.218384	0.82713	0.845977	1.11509	WDR62
ENSG00000075711	1283.39	0.190719	0.0979619	1.94687	0.0515501	0.124626	1	DLG1
ENSG00000075785	7109.95	-0.455835	0.0863597	-5.27833	1.30369e-07	3.90825e-06	1	RAB7A
ENSG00000075790	1079.16	-0.0536727	0.10395	-0.516331	0.605623	0.709284	1.0632	BCAP29
ENSG00000075826	667.374	0.152806	0.174427	0.876045	0.381005	0.612527	0.830044	SEC31B
ENSG00000075856	1196.2	-0.0396907	0.0647008	-0.61345	0.539579	0.594774	1.22842	SART3
ENSG00000075884	332.801	-0.165832	0.188077	-0.881724	0.377926	0.53534	1	ARHGAP15
ENSG00000075914	654.956	-0.0471901	0.126234	-0.37383	0.70853	0.637336	1.45806	EXOSC7
ENSG00000075945	816.165	0.15395	0.117643	1.30862	0.190664	0.375467	0.830044	KIFAP3
ENSG00000075975	750.31	-0.165474	0.0761284	-2.17361	0.0297341	0.0628398	1.45806	MKRN2
ENSG00000076003	690.627	-0.195834	0.157853	-1.24061	0.214749	0.358005	1	MCM6
ENSG00000076043	947.15	-0.0294235	0.0989561	-0.297339	0.766207	0.980163	0.832275	REXO2
ENSG00000076053	205.84	0.276881	0.162393	1.70501	0.0881935	0.236812	0.723725	RBM7
ENSG00000076067	2932.57	-0.533257	0.162285	-3.28593	0.00101646	0.00605698	1.06669	RBMS2
ENSG00000076108	4528.65	-0.423747	0.100893	-4.19997	2.66951e-05	0.000326442	1.05441	BAZ2A
ENSG00000076201	1712.65	-0.268347	0.0746793	-3.59332	0.000326493	0.00220392	1.22935	PTPN23
ENSG00000076242	932.223	-0.144089	0.0739123	-1.94946	0.05124	0.124117	1	MLH1
ENSG00000076248	543.241	0.264943	0.114518	2.31355	0.0206924	0.0634403	1	UNG
ENSG00000076258	150.555	0.252483	0.148171	1.70399	0.0883826	0.13598	1.52292	FMO4
ENSG00000076321	567.593	0.0384332	0.0833243	0.461248	0.644621	0.771783	1	KLHL20
ENSG00000076344	356.272	0.594488	0.236348	2.51531	0.0118927	0.0417396	1	RGS11
ENSG00000076351	679.283	-0.113938	0.153144	-0.743993	0.45688	0.610594	1	SLC46A1
ENSG00000076356	3413.34	-0.177346	0.170758	-1.03858	0.299001	0.437715	1.05441	PLXNA2
ENSG00000076382	293.431	-0.0768857	0.236029	-0.325747	0.744616	0.738395	1.234	SPAG5
ENSG00000076513	2111.47	-0.381762	0.0677518	-5.63472	1.75347e-08	7.06296e-07	1.03457	ANKRD13A
ENSG00000076554	517.508	0.443578	0.194174	2.28444	0.0223458	0.0590536	1.1917	TPD52
ENSG00000076555	1666.28	0.674677	0.220652	3.05766	0.00223074	0.0100601	1.22842	ACACB
ENSG00000076604	1468.87	0.244692	0.189313	1.29253	0.196174	0.299964	1.16639	TRAF4
ENSG00000076641	1571.2	-0.401043	0.220637	-1.81766	0.0691167	0.13291	1.22842	PAG1
ENSG00000076650	224.801	0.00748971	0.10434	0.071782	0.942775	0.977177	1.02806	GPATCH1
ENSG00000076662	766.746	-1.2244	0.271537	-4.50914	6.50898e-06	7.77398e-05	1.45806	ICAM3
ENSG00000076685	2096.81	-0.196623	0.0729959	-2.69362	0.00706802	0.0240022	1.22935	NT5C2
ENSG00000076706	6404.29	0.151934	0.19625	0.774185	0.438821	0.580749	1.03457	MCAM
ENSG00000076716	1672	0.292661	0.144466	2.02581	0.0427845	0.108492	1	GPC4
ENSG00000076770	453.241	0.261798	0.141315	1.85259	0.063941	0.146512	1	MBNL3
ENSG00000076826	431.112	-0.121179	0.211575	-0.572746	0.566816	0.703459	1.00755	CAMSAP3
ENSG00000076864	1042.15	0.0158927	0.252719	0.0628868	0.949857	1	0.829039	RAP1GAP
ENSG00000076924	1257.42	-0.15132	0.0915342	-1.65315	0.0982997	0.181919	1.14963	XAB2
ENSG00000076928	3922.24	-0.523692	0.137462	-3.80973	0.000139119	0.00126897	1.03457	ARHGEF1
ENSG00000076944	1875.44	-0.964412	0.168399	-5.72694	1.02258e-08	4.36174e-07	1.03457	STXBP2
ENSG00000076984	978.48	-0.153622	0.0823043	-1.86651	0.0619698	0.143017	1	MAP2K7
ENSG00000077009	5.05956	0.0102209	0.584365	0.0174907	0.986045	0.891706	1.22526	NMRK2
ENSG00000077044	2029.01	-0.565748	0.177864	-3.18079	0.00146872	0.00722096	1.22935	DGKD
ENSG00000077063	195.545	0.50619	0.1897	2.66837	0.00762195	0.0297504	1	CTTNBP2
ENSG00000077092	333.37	0.666106	0.201576	3.30449	0.00095149	0.0052391	1.20438	RARB
ENSG00000077097	2818.82	0.0453867	0.0616642	0.73603	0.461713	0.593721	1.05441	TOP2B
ENSG00000077147	4058.25	0.388266	0.123889	3.134	0.00172444	0.00925221	1.05441	TM9SF3
ENSG00000077150	2045.42	-0.926695	0.245918	-3.7683	0.00016436	0.00126808	1.22432	NFKB2
ENSG00000077152	104.788	-0.244406	0.258256	-0.946371	0.343959	0.464718	1.11509	UBE2T
ENSG00000077157	4494.44	0.7087	0.202527	3.49929	0.000466501	0.00345102	1	PPP1R12B
ENSG00000077232	2777.46	0.20268	0.114098	1.77637	0.0756718	0.166411	1	DNAJC10
ENSG00000077235	2127.08	0.0517414	0.0765086	0.676283	0.498861	0.562865	1.22842	GTF3C1
ENSG00000077238	5516.56	-0.75091	0.180959	-4.14962	3.33032e-05	0.000396856	1.03457	IL4R
ENSG00000077254	1297.48	-0.000309119	0.126066	-0.00245204	0.998044	0.92914	1.16639	USP33
ENSG00000077264	80.4493	1.13914	0.201748	5.64633	1.63905e-08	5.86631e-07	1.19623	PAK3
ENSG00000077274	54.6404	2.86471	0.339321	8.44248	3.10682e-17	2.0426e-14	1.08211	CAPN6
ENSG00000077279	1.04217	2.26928	0.806854	2.8125	0.00491576	0.0278372	0.704161	DCX
ENSG00000077312	1161.09	-0.151484	0.115268	-1.31418	0.188784	0.324436	1.00755	SNRPA
ENSG00000077327	1104.57	1.63708	0.679479	2.40932	0.0159823	0.049894	1.0632	SPAG6
ENSG00000077348	221.285	-0.0546937	0.142269	-0.384438	0.700654	0.784524	1.05997	EXOSC5
ENSG00000077380	941.722	-0.288225	0.100444	-2.8695	0.00411127	0.0215544	0.829039	DYNC1I2
ENSG00000077420	638.65	-1.31071	0.261934	-5.00397	5.61614e-07	1.34039e-05	1.00755	APBB1IP
ENSG00000077454	456.216	-0.614003	0.121978	-5.03372	4.81055e-07	1.1908e-05	0.993557	LRCH4
ENSG00000077458	354.179	0.327745	0.159941	2.04917	0.0404455	0.0889344	1.234	FAM76B
ENSG00000077463	315.031	-0.21144	0.118493	-1.7844	0.0743587	0.164229	1	SIRT6
ENSG00000077514	578.521	-0.195624	0.102001	-1.91787	0.0551273	0.130956	1	POLD3
ENSG00000077522	202.265	0.164037	0.315488	0.519948	0.6031	0.724243	1.02806	ACTN2
ENSG00000077549	5571.35	-0.286718	0.106949	-2.68088	0.00734299	0.0275244	1.06669	CAPZB
ENSG00000077585	603.151	-0.209893	0.173439	-1.21018	0.22621	0.37113	1	GPR137B
ENSG00000077616	72.1472	0.579011	0.284925	2.03215	0.0421385	0.100994	1.08211	NAALAD2
ENSG00000077684	1821.12	0.54249	0.198587	2.73175	0.00629989	0.0220697	1.22935	JADE1
ENSG00000077713	431.451	-0.244262	0.116295	-2.10036	0.0356973	0.0832507	1.1917	SLC25A43
ENSG00000077721	1302.44	0.0805825	0.0771594	1.04436	0.296317	0.403935	1.16639	UBE2A
ENSG00000077782	3187.74	-0.0390441	0.135057	-0.289094	0.772509	0.838619	1.05441	FGFR1
ENSG00000077800	0.825044	-0.848483	0.734902	-1.15455	0.248273	0.814522	0.353956	FKBP6
ENSG00000077935	1.74578	-0.16813	0.458734	-0.36651	0.713985	1	0.716588	SMC1B
ENSG00000077942	16269.6	0.624254	0.230303	2.71058	0.00671655	0.0270123	0.999562	FBLN1
ENSG00000077943	2801.11	-0.0101048	0.28286	-0.0357237	0.971503	0.980712	1.05441	ITGA8
ENSG00000077984	335.546	-1.55238	0.312953	-4.96043	7.0337e-07	1.40052e-05	1.19684	CST7
ENSG00000078018	756.303	-0.7037	0.227203	-3.09723	0.0019534	0.0121738	0.830044	MAP2
ENSG00000078043	564.416	0.2928	0.116697	2.50907	0.0121051	0.0369905	1.1917	PIAS2
ENSG00000078053	78.1887	0.042512	0.282466	0.150503	0.880368	0.745069	1.44004	AMPH
ENSG00000078061	2122.91	-0.125319	0.0866569	-1.44615	0.148134	0.266616	1.03457	ARAF
ENSG00000078070	1038.99	-0.605004	0.145109	-4.1693	3.05535e-05	0.000443846	0.829039	MCCC1
ENSG00000078081	4771.22	-1.01269	0.375814	-2.69467	0.00704593	0.0280341	1	LAMP3
ENSG00000078098	331.376	0.657124	0.387252	1.69689	0.089717	0.16329	1.21572	FAP
ENSG00000078114	1762.73	-0.400357	0.192586	-2.07884	0.0376317	0.0847976	1.22432	NEBL
ENSG00000078124	931.887	-0.254447	0.164935	-1.54271	0.122901	0.272797	0.832275	ACER3
ENSG00000078140	1205.9	-0.0211453	0.103935	-0.203447	0.838786	0.916605	1	UBE2K
ENSG00000078142	886.35	-0.0656363	0.0563122	-1.16558	0.243785	0.449099	0.829039	PIK3C3
ENSG00000078177	336.62	0.334828	0.140875	2.37677	0.0174648	0.0482371	1.21572	N4BP2
ENSG00000078237	296.374	-0.230738	0.158805	-1.45297	0.146233	0.237312	1.19684	TIGAR
ENSG00000078246	810.51	0.105987	0.116835	0.907152	0.364327	0.593615	0.832275	TULP3
ENSG00000078269	614.915	0.364192	0.176119	2.06788	0.0386514	0.100457	1	SYNJ2
ENSG00000078295	112.7	1.68296	0.350175	4.80604	1.53951e-06	3.15794e-05	1	ADCY2
ENSG00000078304	2713.56	-0.0553529	0.0754722	-0.733421	0.463301	0.615992	1	PPP2R5C
ENSG00000078319	27.5966	-0.0382486	0.159512	-0.239785	0.810497	0.895677	1	PMS2P1
ENSG00000078328	4.40481	2.20025	0.540261	4.07256	4.64984e-05	0.000463797	1.19655	RBFOX1
ENSG00000078369	8994.47	-0.294426	0.0740972	-3.97351	7.08222e-05	0.0007217	1.05441	GNB1
ENSG00000078399	13.6873	0.24319	0.326419	0.745025	0.456257	0.804813	0.66219	HOXA9
ENSG00000078401	1282.08	0.236219	0.322452	0.732572	0.463819	0.613707	1.00755	EDN1
ENSG00000078403	1055.27	-0.0940542	0.0976097	-0.963574	0.33526	0.492828	1	MLLT10
ENSG00000078487	195.563	0.384613	0.179674	2.14061	0.0323054	0.0880093	1	ZCWPW1
ENSG00000078549	91.5548	0.369432	0.443598	0.832808	0.404953	0.531779	1.08211	ADCYAP1R1
ENSG00000078579	1.72507	0.351359	0.43885	0.800636	0.423343	0.796613	0.624797	FGF20
ENSG00000078589	60.8528	0.202956	0.353798	0.573649	0.566205	0.550595	1.44004	P2RY10
ENSG00000078596	1013.19	0.268184	0.249693	1.07405	0.282799	0.497326	0.832275	ITM2A
ENSG00000078618	3519.49	-0.555399	0.101434	-5.47549	4.36295e-08	1.54821e-06	1	NRDC
ENSG00000078668	1616.92	-0.0526159	0.0908227	-0.579326	0.562369	0.703329	1	VDAC3
ENSG00000078674	3610.05	0.0682297	0.123595	0.552043	0.580919	0.702558	1.03457	PCM1
ENSG00000078687	649.044	0.0518202	0.121685	0.425856	0.670213	0.893656	0.830044	TNRC6C
ENSG00000078699	901.812	0.150344	0.0989231	1.51981	0.12856	0.282545	0.829039	CBFA2T2
ENSG00000078725	63.1728	-2.18122	0.406723	-5.36293	8.18833e-08	2.2561e-06	1.19623	BRINP1
ENSG00000078747	1519.57	-0.1577	0.0926488	-1.70213	0.0887313	0.168854	1.14963	ITCH
ENSG00000078804	1817.68	0.0177822	0.180556	0.0984858	0.921547	0.853767	1.22432	TP53INP2
ENSG00000078808	3326.52	-0.181404	0.114029	-1.59086	0.111642	0.216141	1.03457	SDF4
ENSG00000078814	41.6237	0.467234	0.205071	2.2784	0.0227026	0.0640601	1.08211	MYH7B
ENSG00000078898	50.7006	2.47085	0.848106	2.91337	0.00357553	0.0158313	1.08211	BPIFB2
ENSG00000078900	335.329	1.68669	0.532488	3.16757	0.0015372	0.00746699	1.234	TP73
ENSG00000078902	1508.48	-0.318706	0.0715519	-4.45419	8.42098e-06	0.000132064	1.00755	TOLLIP
ENSG00000078967	493.14	-0.257993	0.0846612	-3.04735	0.00230866	0.0120666	0.993557	UBE2D4
ENSG00000079101	31.6748	0.652551	0.24158	2.70118	0.00690942	0.0240858	1.19623	CLUL1
ENSG00000079102	402.126	0.103115	0.231573	0.44528	0.656117	0.677465	1.234	RUNX1T1
ENSG00000079112	10.1875	2.64502	0.485836	5.44427	5.20177e-08	1.97718e-06	0.889232	CDH17
ENSG00000079134	563.276	0.0814846	0.122154	0.667065	0.504731	0.766614	0.790702	THOC1
ENSG00000079150	345.809	0.794519	0.161857	4.90877	9.16506e-07	1.76715e-05	1.19684	FKBP7
ENSG00000079156	613.829	0.542465	0.366013	1.48209	0.138316	0.196399	1.45806	OSBPL6
ENSG00000079215	949.306	-0.0745281	0.245925	-0.303052	0.761851	0.8607	1	SLC1A3
ENSG00000079246	5418.76	-0.229811	0.0965931	-2.37917	0.0173518	0.054107	1.03457	XRCC5
ENSG00000079257	816.81	0.605195	0.268521	2.25381	0.0242083	0.0711243	1	LXN
ENSG00000079263	183.26	-0.239186	0.281027	-0.851115	0.394706	0.529957	1.05997	SP140
ENSG00000079277	1472.76	-0.615632	0.135771	-4.53434	5.77848e-06	9.58679e-05	1.00755	MKNK1
ENSG00000079308	18175	-0.620438	0.146041	-4.2484	2.15305e-05	0.000269333	1.06669	TNS1
ENSG00000079313	946.417	-0.239748	0.107137	-2.23776	0.0252368	0.0842443	0.829039	REXO1
ENSG00000079332	2813.9	-0.208483	0.103078	-2.02258	0.0431169	0.103856	1.06669	SAR1A
ENSG00000079335	409.438	-0.242331	0.226762	-1.06866	0.285225	0.385205	1.19684	CDC14A
ENSG00000079337	1862.11	1.09295	0.253838	4.30568	1.66473e-05	0.000224359	1.03457	RAPGEF3
ENSG00000079385	329.106	-1.23111	0.181357	-6.78836	1.13417e-11	1.23732e-09	1.20438	CEACAM1
ENSG00000079387	465.508	-0.0726304	0.0592994	-1.22481	0.220647	0.366265	0.993557	SENP1
ENSG00000079393	2.78916	0.0372908	0.431593	0.0864026	0.931146	1	0.880286	DUSP13
ENSG00000079432	2690.81	-0.269334	0.099738	-2.70041	0.00692535	0.0276493	1	CIC
ENSG00000079435	101.66	0.440971	0.220435	2.00046	0.0454509	0.107011	1.08211	LIPE
ENSG00000079459	2688.42	-0.941778	0.127561	-7.38297	1.54797e-13	3.8579e-11	1.05441	FDFT1
ENSG00000079462	211.987	-0.12924	0.175159	-0.737842	0.460611	0.613801	1	PAFAH1B3
ENSG00000079482	392.105	-0.138557	0.147733	-0.937892	0.3483	0.436349	1.234	OPHN1
ENSG00000079616	670.502	0.119012	0.157788	0.754252	0.450698	0.602584	1.00755	KIF22
ENSG00000079689	3.01583	2.39812	0.699139	3.4301	0.000603367	0.0055283	0.710456	SCGN
ENSG00000079691	848.638	-0.148851	0.163059	-0.912867	0.361313	0.516098	1.00755	CARMIL1
ENSG00000079739	1364.6	-0.184877	0.140912	-1.31201	0.189518	0.295728	1.14963	PGM1
ENSG00000079785	1821.27	-0.233766	0.0821664	-2.84503	0.00444071	0.0169417	1.22842	DDX1
ENSG00000079805	4234.3	-0.639165	0.126942	-5.0351	4.77597e-07	1.13506e-05	1.05441	DNM2
ENSG00000079819	3292.9	-0.36958	0.146228	-2.52743	0.0114902	0.0406625	0.999562	EPB41L2
ENSG00000079841	53.8154	1.13771	0.335576	3.39033	0.000698082	0.00355727	1.44004	RIMS1
ENSG00000079931	1798.29	0.500123	0.334995	1.49293	0.135456	0.219488	1.22935	MOXD1
ENSG00000079950	1877.88	-0.245513	0.120399	-2.03917	0.0414331	0.0909962	1.22432	STX7
ENSG00000079974	168.535	0.438189	0.320595	1.3668	0.171688	0.22209	1.53282	RABL2B
ENSG00000079999	1486.19	-0.0856442	0.0810917	-1.05614	0.290904	0.445707	1	KEAP1
ENSG00000080007	48.6363	-0.810995	0.322863	-2.51189	0.0120088	0.0395971	1.08211	DDX43
ENSG00000080031	37.8601	1.77428	0.387315	4.58096	4.62844e-06	6.86917e-05	1.19623	PTPRH
ENSG00000080166	14.845	1.44082	0.392449	3.67136	0.000241267	0.00181687	1.14847	DCT
ENSG00000080189	1346.77	-0.00407139	0.0877731	-0.0463854	0.963003	0.906997	1.16639	SLC35C2
ENSG00000080200	1346.55	-0.206261	0.113145	-1.82298	0.0683059	0.131789	1.22842	CRYBG3
ENSG00000080224	5.42648	0.519786	0.528454	0.983598	0.325313	0.424399	1.19655	EPHA6
ENSG00000080293	352.204	0.519715	0.411205	1.26388	0.206272	0.298545	1.234	SCTR
ENSG00000080298	899.967	1.15628	0.35312	3.27446	0.00105865	0.00657719	1	RFX3
ENSG00000080345	1159.21	0.163226	0.116574	1.40019	0.161456	0.262986	1.14963	RIF1
ENSG00000080371	1476.02	-0.142306	0.163878	-0.868365	0.385194	0.539686	1.00755	RAB21
ENSG00000080493	871.717	1.05023	0.245834	4.2721	1.93638e-05	0.000248711	1.0632	SLC4A4
ENSG00000080503	3028.29	-0.0270507	0.0784762	-0.344699	0.730321	0.801692	1.06669	SMARCA2
ENSG00000080546	1274.11	0.525107	0.173512	3.02635	0.00247529	0.0126097	1.00755	SESN1
ENSG00000080561	263.038	-0.117263	0.137548	-0.852523	0.393924	0.551361	1	MID2
ENSG00000080572	125.842	1.77548	0.780102	2.27596	0.0228486	0.0643576	1.08211	PIH1D3
ENSG00000080573	1359.39	0.101524	0.265931	0.38177	0.702632	0.811582	1.00755	COL5A3
ENSG00000080603	135.451	-0.0717954	0.129042	-0.556373	0.577956	0.679664	1.08211	SRCAP
ENSG00000080608	741.387	-0.515637	0.165795	-3.11009	0.00187031	0.0102066	1.00755	PUM3
ENSG00000080618	237.732	-0.539817	0.615475	-0.877074	0.380446	0.672375	0.723725	CPB2
ENSG00000080644	7.107	0.0136236	0.420165	0.0324245	0.974134	0.851984	1.29828	CHRNA3
ENSG00000080709	51.7249	-1.0224	0.529087	-1.9324	0.0533108	0.111851	1.19623	KCNN2
ENSG00000080802	521.036	0.0285889	0.0781961	0.365605	0.71466	0.966734	0.790702	CNOT4
ENSG00000080815	2044.46	-0.244758	0.0863372	-2.83491	0.00458385	0.0173456	1.22842	PSEN1
ENSG00000080819	362.758	0.177752	0.110833	1.60379	0.108761	0.188303	1.21572	CPOX
ENSG00000080822	1674.13	0.00985506	0.111061	0.0887356	0.929292	0.962309	1.03457	CLDND1
ENSG00000080823	433.851	0.800563	0.324089	2.47019	0.013504	0.0402307	1.1917	MOK
ENSG00000080824	11509	-0.301143	0.235679	-1.27776	0.201332	0.341851	1	HSP90AA1
ENSG00000080839	185.155	-0.0555995	0.106497	-0.522078	0.601616	0.707838	1.05997	RBL1
ENSG00000080845	2307.79	-0.284007	0.0897899	-3.16301	0.00156145	0.00757906	1.22842	DLGAP4
ENSG00000080854	167.498	0.793755	0.324909	2.443	0.0145656	0.0448355	1.11509	IGSF9B
ENSG00000080947	138.149	0.577073	0.259596	2.22297	0.0262179	0.069681	1.11509	CROCCP3
ENSG00000080986	79.8262	-0.0496011	0.339842	-0.145953	0.883958	0.74713	1.44004	NDC80
ENSG00000081014	358.256	0.004356	0.102066	0.0426784	0.965958	1	1	AP4E1
ENSG00000081019	584.448	0.0582276	0.160386	0.363046	0.716571	0.829463	0.993557	RSBN1
ENSG00000081026	889.601	-0.286408	0.153061	-1.8712	0.0613169	0.163111	0.832275	MAGI3
ENSG00000081041	2104.56	-0.953883	0.46946	-2.03187	0.0421665	0.0919314	1.22935	CXCL2
ENSG00000081052	631.186	-0.155228	0.23991	-0.647024	0.517616	0.754803	0.830044	COL4A4
ENSG00000081059	288.989	-0.0926174	0.212415	-0.436021	0.662822	0.785769	1	TCF7
ENSG00000081087	783.43	-0.262284	0.140361	-1.86864	0.0616735	0.142446	1	OSTM1
ENSG00000081138	1.85449	2.43495	0.901795	2.70012	0.00693154	0.0364418	0.69666	CDH7
ENSG00000081148	18.6794	0.535874	0.255942	2.09373	0.0362839	0.0958664	1	IMPG2
ENSG00000081154	1027.04	0.202042	0.151346	1.33496	0.181888	0.304052	1.0632	PCNP
ENSG00000081177	682.37	0.0793635	0.0810821	0.978803	0.327677	0.369343	1.45806	EXD2
ENSG00000081181	282.433	-0.154895	0.33717	-0.459399	0.645948	0.670763	1.234	ARG2
ENSG00000081189	1228.36	0.185723	0.130765	1.42028	0.155527	0.2532	1.16639	MEF2C
ENSG00000081237	3218.76	-1.30411	0.281083	-4.63959	3.49094e-06	6.29272e-05	0.999562	PTPRC
ENSG00000081248	6.15659	0.32309	0.485991	0.664806	0.506174	0.655185	1	CACNA1S
ENSG00000081277	970.924	1.52894	0.404405	3.78072	0.000156374	0.00142361	1.00755	PKP1
ENSG00000081307	719.724	0.131359	0.0759013	1.73065	0.0835134	0.178606	1	UBA5
ENSG00000081320	1435.05	-0.247581	0.173473	-1.4272	0.153523	0.241322	1.22842	STK17B
ENSG00000081377	455.988	0.534193	0.16648	3.20876	0.00133311	0.00783476	1.00755	CDC14B
ENSG00000081386	338.182	0.276172	0.104834	2.63438	0.008429	0.0273536	1.234	ZNF510
ENSG00000081479	500.656	-1.05287	0.368291	-2.85881	0.00425238	0.0192479	0.993557	LRP2
ENSG00000081665	265.272	0.364396	0.133682	2.72583	0.00641402	0.0254737	1.02806	ZNF506
ENSG00000081692	408.703	-0.0628505	0.103132	-0.609417	0.542248	0.604813	1.20438	JMJD4
ENSG00000081721	343.672	0.0433241	0.0820645	0.527928	0.597549	0.635822	1.234	DUSP12
ENSG00000081760	642.962	-0.202875	0.109956	-1.84507	0.0650276	0.148314	1	AACS
ENSG00000081791	2008.95	-0.0828359	0.0720293	-1.15003	0.250131	0.399302	1	KIAA0141
ENSG00000081803	1270.86	0.0304479	0.100163	0.303983	0.761141	0.77792	1.16639	CADPS2
ENSG00000081818	112.051	0.190701	0.195684	0.974534	0.329792	0.460491	1.08211	PCDHB4
ENSG00000081842	8.63281	1.38174	0.336458	4.10672	4.01317e-05	0.000424871	1.14847	PCDHA6
ENSG00000081853	81.1548	-0.630151	0.191251	-3.29489	0.000984605	0.00539522	1.19623	PCDHGA2
ENSG00000081870	428.879	0.534379	0.185922	2.8742	0.00405047	0.0161654	1.1917	HSPB11
ENSG00000081913	453.011	-0.125525	0.154661	-0.811612	0.417014	0.507538	1.1917	PHLPP1
ENSG00000081923	1162.18	0.58476	0.16214	3.60651	0.000310341	0.00248259	1.00755	ATP8B1
ENSG00000081985	30.2097	-0.248298	0.325091	-0.763779	0.444999	0.567959	1.08211	IL12RB2
ENSG00000082014	1051.7	-0.211406	0.118872	-1.77844	0.0753317	0.164906	1.00755	SMARCD3
ENSG00000082068	493.431	0.0173614	0.0658811	0.263527	0.792145	0.787027	1.1917	WDR70
ENSG00000082074	978.208	-1.22464	0.269231	-4.54865	5.39903e-06	0.000106544	0.832275	FYB1
ENSG00000082126	4.1646	0.174249	0.392862	0.443537	0.657378	0.692387	1.19655	MPP4
ENSG00000082146	130.747	-0.193523	0.11238	-1.72204	0.0850614	0.131596	1.53282	STRADB
ENSG00000082153	624.674	-0.0396022	0.131146	-0.301969	0.762676	0.978588	0.830044	BZW1
ENSG00000082175	258.859	0.574589	0.256818	2.23734	0.0252643	0.0930843	0.723725	PGR
ENSG00000082196	189.103	1.79791	0.253074	7.1043	1.20932e-12	2.30281e-10	1.02806	C1QTNF3
ENSG00000082212	695.579	-0.24773	0.124592	-1.98832	0.0467762	0.115457	1.00755	ME2
ENSG00000082213	419.031	0.0938928	0.0838747	1.11944	0.262952	0.363649	1.19684	C5orf22
ENSG00000082258	1124.05	0.243648	0.136653	1.78297	0.0745909	0.189023	0.829039	CCNT2
ENSG00000082269	467.85	-0.0480738	0.166094	-0.289437	0.772247	0.864235	1.00755	FAM135A
ENSG00000082293	10.6856	1.38049	0.543288	2.54098	0.0110541	0.0539051	0.66219	COL19A1
ENSG00000082397	1199.43	-0.862965	0.221854	-3.88979	0.000100331	0.0008487	1.22842	EPB41L3
ENSG00000082438	1401.14	-0.50406	0.163784	-3.07759	0.00208685	0.00994244	1.16639	COBLL1
ENSG00000082458	1138.41	0.537719	0.125138	4.297	1.73127e-05	0.000236754	1.00755	DLG3
ENSG00000082482	29.5593	4.27946	0.512873	8.3441	7.1758e-17	3.72288e-14	1.19623	KCNK2
ENSG00000082497	232.815	1.06328	0.308195	3.45002	0.000560541	0.0038106	1.05997	SERTAD4
ENSG00000082512	723.059	0.658383	0.195088	3.37479	0.000738718	0.00573567	0.830044	TRAF5
ENSG00000082515	446.113	-0.39155	0.0994188	-3.93839	8.20301e-05	0.000737091	1.1917	MRPL22
ENSG00000082516	557.942	-0.0179786	0.0920244	-0.195368	0.845105	0.921081	1	GEMIN5
ENSG00000082556	2.37478	-0.341693	0.681053	-0.501713	0.61587	0.931942	0.716588	OPRK1
ENSG00000082641	7552.28	-0.142025	0.096257	-1.47548	0.140084	0.252509	1.05441	NFE2L1
ENSG00000082684	54.7837	-0.572577	0.28617	-2.00083	0.0454105	0.125178	0.8761	SEMA5B
ENSG00000082701	1430.94	-0.288819	0.0867163	-3.33062	0.000866533	0.00479401	1.22842	GSK3B
ENSG00000082781	4279.81	0.314906	0.155217	2.02882	0.0424769	0.107888	1	ITGB5
ENSG00000082805	1541.77	-0.323835	0.0993403	-3.25986	0.00111469	0.00613636	1.14963	ERC1
ENSG00000082898	2883.38	0.0967745	0.149168	0.648762	0.516492	0.635802	1.06669	XPO1
ENSG00000082996	848.142	-0.516999	0.11921	-4.33686	1.44532e-05	0.000196201	1.0632	RNF13
ENSG00000083067	17.1423	0.919931	0.33473	2.74828	0.00599086	0.0235622	1.06927	TRPM3
ENSG00000083093	286.119	-0.0687924	0.0944482	-0.728361	0.466393	0.541084	1.21572	PALB2
ENSG00000083097	820.711	0.235966	0.130081	1.814	0.0696783	0.15651	1	DOPEY1
ENSG00000083099	663.916	0.0824593	0.0960291	0.85869	0.390511	0.547952	1	LYRM2
ENSG00000083123	304.092	0.144238	0.102798	1.40313	0.160579	0.25431	1.19684	BCKDHB
ENSG00000083168	2201.77	-0.60713	0.130261	-4.66087	3.1487e-06	4.83556e-05	1.22935	KAT6A
ENSG00000083223	1038.52	-0.350315	0.101605	-3.44782	0.000565125	0.0046417	0.832275	ZCCHC6
ENSG00000083290	822.799	0.182591	0.119209	1.53169	0.125599	0.277593	0.830044	ULK2
ENSG00000083307	601.055	0.457	0.260781	1.75242	0.0797009	0.198175	0.830044	GRHL2
ENSG00000083312	1731.39	0.303416	0.152712	1.98685	0.0469389	0.0995773	1.22842	TNPO1
ENSG00000083444	3045.09	-0.0673514	0.219802	-0.306418	0.759286	0.82876	1.05441	PLOD1
ENSG00000083454	145.47	0.988117	0.456083	2.16653	0.0302709	0.079244	1.08211	P2RX5
ENSG00000083457	467.74	-0.0813983	0.180977	-0.449771	0.652875	0.907003	0.790702	ITGAE
ENSG00000083520	1077.41	0.00160441	0.0992644	0.016163	0.987104	1	0.829039	DIS3
ENSG00000083535	435.783	0.199806	0.130123	1.53552	0.124656	0.211258	1.1917	PIBF1
ENSG00000083544	627.281	-0.129932	0.169324	-0.767361	0.442867	0.459361	1.45806	TDRD3
ENSG00000083635	102.998	-0.040944	0.11555	-0.35434	0.723084	0.830772	1	NUFIP1
ENSG00000083642	890.313	-0.137809	0.0885466	-1.55634	0.119627	0.232261	1.00755	PDS5B
ENSG00000083720	679.117	0.284143	0.125488	2.26431	0.0235551	0.0526304	1.45806	OXCT1
ENSG00000083750	396.851	0.193811	0.0967305	2.00362	0.0451112	0.0985257	1.19684	RRAGB
ENSG00000083782	2.30371	1.74489	0.629131	2.77348	0.00554596	0.030064	0.716588	EPYC
ENSG00000083799	1831.47	-0.356019	0.125414	-2.83875	0.004529	0.0200861	1	CYLD
ENSG00000083807	83.7745	-0.260426	0.159703	-1.63069	0.102957	0.20874	1	SLC27A5
ENSG00000083812	234.788	0.12351	0.105798	1.16741	0.243043	0.382	1.0318	ZNF324
ENSG00000083814	297.633	0.42605	0.142548	2.98882	0.00280056	0.0120732	1.20438	ZNF671
ENSG00000083817	123.628	0.510528	0.115306	4.42757	9.53001e-06	0.000147548	1	ZNF416
ENSG00000083828	216.859	-0.122186	0.101403	-1.20496	0.22822	0.373713	1	ZNF586
ENSG00000083838	356.229	0.421727	0.149687	2.81739	0.00484152	0.0184222	1.19684	ZNF446
ENSG00000083844	858.306	0.509656	0.171248	2.97614	0.00291906	0.0166108	0.829039	ZNF264
ENSG00000083845	5370.92	-0.0890952	0.104184	-0.855168	0.392458	0.549898	1	RPS5
ENSG00000083857	3291.03	0.599419	0.145759	4.11239	3.91582e-05	0.000446523	1.05441	FAT1
ENSG00000083896	1927.18	-0.126257	0.0820693	-1.53842	0.123946	0.239826	1	YTHDC1
ENSG00000083937	951.188	0.022854	0.103432	0.220956	0.825127	1	0.832275	CHMP2B
ENSG00000084070	4061.44	-0.38897	0.209344	-1.85804	0.0631638	0.145104	1	SMAP2
ENSG00000084072	776.831	-0.0434346	0.0705374	-0.615767	0.538048	0.679613	1.00755	PPIE
ENSG00000084073	1071.84	0.266317	0.124746	2.13487	0.032772	0.0849731	1.0632	ZMPSTE24
ENSG00000084090	3767.89	-0.0190822	0.0954336	-0.199953	0.841517	0.91841	1	STARD7
ENSG00000084092	506.86	0.107723	0.111217	0.968582	0.332754	0.488007	1.00755	NOA1
ENSG00000084093	783.267	0.185819	0.139223	1.33469	0.181979	0.362318	0.832275	REST
ENSG00000084110	105.412	-1.67488	0.278284	-6.01861	1.75926e-09	7.0038e-08	1.53282	HAL
ENSG00000084112	2675.63	-0.712574	0.198304	-3.59334	0.000326462	0.00260345	0.999562	SSH1
ENSG00000084207	10630	0.0468816	0.153518	0.305382	0.760075	0.823185	1.06669	GSTP1
ENSG00000084234	18932.5	-0.344593	0.12768	-2.69887	0.00695744	0.0277584	1	APLP2
ENSG00000084444	256.198	-0.109517	0.102453	-1.06894	0.285097	0.429257	1.0318	FAM234B
ENSG00000084453	35.7278	-1.70708	0.811694	-2.10311	0.0354557	0.088914	1.08211	SLCO1A2
ENSG00000084463	1052.48	-0.331658	0.0785313	-4.22326	2.40799e-05	0.000310814	1.00755	WBP11
ENSG00000084623	2659.28	-0.321416	0.103724	-3.09877	0.00194324	0.010302	1.03457	EIF3I
ENSG00000084628	1.05446	0.0361345	0.687355	0.0525703	0.958074	1	0.693223	NKAIN1
ENSG00000084636	3265.46	0.818569	0.213454	3.83487	0.000125633	0.00120203	0.999562	COL16A1
ENSG00000084652	2659.37	0.0415333	0.0752061	0.552259	0.580771	0.718853	1	TXLNA
ENSG00000084674	26.4109	0.187629	0.392472	0.47807	0.632601	0.728746	1.06927	APOB
ENSG00000084676	2014.46	-0.38006	0.10279	-3.69746	0.000217768	0.00158083	1.22842	NCOA1
ENSG00000084693	711.257	0.320707	0.161001	1.99195	0.0463764	0.132261	0.830044	AGBL5
ENSG00000084710	143.912	-1.01481	0.232237	-4.36973	1.244e-05	0.000171349	1.08211	EFR3B
ENSG00000084731	288.997	0.249826	0.169645	1.47264	0.140848	0.229618	1.20438	KIF3C
ENSG00000084733	2296.85	-0.0215445	0.118528	-0.181767	0.855766	0.810734	1.22935	RAB10
ENSG00000084734	12.5202	0.0184966	0.302659	0.0611139	0.951269	1	0.66219	GCKR
ENSG00000084754	2992.42	-0.448319	0.105662	-4.24296	2.20589e-05	0.000281802	1.03457	HADHA
ENSG00000084764	894.941	0.361256	0.242291	1.491	0.13596	0.293776	0.832275	MAPRE3
ENSG00000084774	1129.3	0.0460961	0.121615	0.379034	0.704663	0.924833	0.829039	CAD
ENSG00000085063	15716.5	-0.20459	0.104808	-1.95205	0.0509327	0.120542	1.03457	CD59
ENSG00000085117	2379.14	-0.809281	0.149684	-5.40661	6.42282e-08	1.8045e-06	1.22432	CD82
ENSG00000085185	484.197	-0.119906	0.116241	-1.03152	0.302295	0.455781	1.00755	BCORL1
ENSG00000085224	1723.15	0.148901	0.104935	1.41898	0.155905	0.24399	1.22842	ATRX
ENSG00000085231	230.538	-0.164786	0.109415	-1.50606	0.132052	0.251489	1	AK6
ENSG00000085265	1202.57	-2.17412	0.396642	-5.48133	4.22146e-08	1.51458e-06	1	FCN1
ENSG00000085274	499.306	0.11085	0.087174	1.27159	0.203518	0.303637	1.1917	MYNN
ENSG00000085276	1553	0.326315	0.130409	2.50224	0.012341	0.0385807	1.14963	MECOM
ENSG00000085365	624.653	0.529847	0.183758	2.8834	0.00393403	0.0135389	1.45806	SCAMP1
ENSG00000085377	834.942	-0.351423	0.100668	-3.4909	0.000481401	0.00337695	1.0632	PREP
ENSG00000085382	346.573	-0.0756401	0.124408	-0.608	0.543187	0.687448	1	HACE1
ENSG00000085415	755.985	-0.0226828	0.120777	-0.187808	0.851028	0.721645	1.45806	SEH1L
ENSG00000085433	572.058	0.0689474	0.12951	0.532372	0.594469	0.730754	1	WDR47
ENSG00000085449	1411.29	0.107234	0.102136	1.04992	0.293755	0.446352	1.00755	WDFY1
ENSG00000085465	149.003	0.43212	0.193291	2.23559	0.0253786	0.073702	1	OVGP1
ENSG00000085491	994.076	-0.27841	0.114848	-2.42417	0.0153436	0.0582905	0.832275	SLC25A24
ENSG00000085511	895.43	0.00173806	0.0700024	0.0248285	0.980192	1	1	MAP3K4
ENSG00000085514	521.483	-1.24005	0.278238	-4.45679	8.31979e-06	0.000132244	0.993557	PILRA
ENSG00000085552	195.183	2.12345	0.361684	5.87101	4.33142e-09	2.07191e-07	1.0318	IGSF9
ENSG00000085563	363.707	2.42207	0.251972	9.61247	7.0831e-22	2.15784e-18	1.19684	ABCB1
ENSG00000085644	282.686	-0.140508	0.109356	-1.28487	0.198838	0.297258	1.19684	ZNF213
ENSG00000085662	1048.22	-0.281504	0.16311	-1.72585	0.0843739	0.180104	1	AKR1B1
ENSG00000085719	1954.18	0.231864	0.107184	2.16323	0.0305238	0.082389	1.03457	CPNE3
ENSG00000085721	805.58	-0.0315992	0.0943508	-0.334911	0.737692	0.84261	1	RRN3
ENSG00000085733	5086.75	0.0276951	0.0846109	0.327323	0.743424	0.847457	0.999562	CTTN
ENSG00000085741	113.091	0.450357	0.240144	1.87536	0.0607428	0.129677	1.11509	WNT11
ENSG00000085760	580.02	-0.136942	0.0818583	-1.67292	0.0943435	0.171767	1.1917	MTIF2
ENSG00000085788	1074.68	0.0733191	0.0934965	0.784191	0.432928	0.668089	0.832275	DDHD2
ENSG00000085831	508.318	-0.483942	0.207215	-2.33546	0.0195194	0.0605158	1.00755	TTC39A
ENSG00000085832	2121.08	0.0770704	0.117532	0.65574	0.511991	0.644979	1.03457	EPS15
ENSG00000085840	59.5043	-0.446153	0.280286	-1.59177	0.111435	0.169021	1.44004	ORC1
ENSG00000085871	910.87	0.125034	0.111659	1.11978	0.262806	0.395877	1.0632	MGST2
ENSG00000085872	944.151	0.00819325	0.0640276	0.127964	0.898177	1	0.829039	CHERP
ENSG00000085978	871.831	-0.0257592	0.0627078	-0.410781	0.681233	0.768426	1.0632	ATG16L1
ENSG00000085982	1364.79	0.159023	0.0843948	1.88428	0.0595277	0.125092	1.14963	USP40
ENSG00000085998	1621.88	0.112871	0.0843426	1.33824	0.180818	0.316412	1	POMGNT1
ENSG00000085999	69.5041	-0.0617217	0.339079	-0.182028	0.855561	1	0.8761	RAD54L
ENSG00000086015	1625.51	0.321762	0.101633	3.16591	0.00154597	0.00879131	1.00755	MAST2
ENSG00000086061	2976.79	-0.55765	0.182923	-3.04855	0.00229946	0.011412	1.06669	DNAJA1
ENSG00000086062	5614.72	0.158518	0.140069	1.13171	0.257756	0.389203	1.06669	B4GALT1
ENSG00000086065	831.623	0.0875546	0.0930687	0.940752	0.346832	0.573239	0.832275	CHMP5
ENSG00000086102	1383.57	-0.184059	0.0944607	-1.94853	0.0513521	0.124337	1	NFX1
ENSG00000086159	17.2441	2.50304	0.520826	4.8059	1.54057e-06	2.90261e-05	1.10741	AQP6
ENSG00000086189	403.85	0.269353	0.11423	2.358	0.0183738	0.0500618	1.21572	DIMT1
ENSG00000086200	578.616	0.388546	0.141616	2.74366	0.00607593	0.0251131	0.993557	IPO11
ENSG00000086205	15.0627	0.505352	0.302948	1.66811	0.0952933	0.177804	1.14847	FOLH1
ENSG00000086232	2783	-0.150058	0.0844321	-1.77726	0.0755254	0.166164	1	EIF2AK1
ENSG00000086288	18.4149	-1.64443	0.326618	-5.03473	4.78513e-07	1.18286e-05	1	NME8
ENSG00000086289	1151.97	-0.252673	0.160597	-1.57333	0.115642	0.195272	1.22842	EPDR1
ENSG00000086300	641.812	-1.19789	0.286495	-4.18118	2.90003e-05	0.000266495	1.45806	SNX10
ENSG00000086475	388.926	0.100199	0.0679016	1.47565	0.140038	0.224375	1.234	SEPHS1
ENSG00000086504	881.656	-0.283195	0.117845	-2.40312	0.0162559	0.0608616	0.832275	MRPL28
ENSG00000086506	1.06513	-1.31061	0.906459	-1.44586	0.148216	0.611878	0.323341	HBQ1
ENSG00000086544	4270.91	-0.631812	0.300746	-2.10082	0.0356569	0.0946798	0.999562	ITPKC
ENSG00000086548	9609.7	0.30352	0.261685	1.15987	0.246103	0.394601	1	CEACAM6
ENSG00000086570	686.042	4.35995	0.694301	6.27963	3.39383e-10	1.83499e-08	1.45806	FAT2
ENSG00000086589	1247.72	-0.0876704	0.0653224	-1.34212	0.179558	0.313168	1.00755	RBM22
ENSG00000086598	4654	0.301316	0.0924695	3.25855	0.00111983	0.00669769	1.03457	TMED2
ENSG00000086619	320.354	0.33818	0.167461	2.01945	0.04344	0.0936545	1.234	ERO1B
ENSG00000086666	1156.87	0.0980496	0.110506	0.887276	0.37493	0.460971	1.22842	ZFAND6
ENSG00000086696	50.6744	-0.887417	0.389159	-2.28035	0.0225872	0.0638281	1.08211	HSD17B2
ENSG00000086712	669.72	0.134113	0.151149	0.887294	0.374921	0.604998	0.832275	TXLNG
ENSG00000086717	9.18976	-0.740199	0.279288	-2.6503	0.00804193	0.0253435	1.29828	PPEF1
ENSG00000086730	749.513	-1.51813	0.253368	-5.99179	2.07537e-09	1.14662e-07	1.00755	LAT2
ENSG00000086758	5492.95	-0.281883	0.0844091	-3.33949	0.000839333	0.00522585	1.06669	HUWE1
ENSG00000086827	355.934	-0.151057	0.0857866	-1.76084	0.0782656	0.170406	1	ZW10
ENSG00000086848	15.1546	0.0110013	0.162644	0.0676401	0.946072	1	1	ALG9
ENSG00000086967	13.4352	-0.0572423	0.502763	-0.113856	0.909352	1	0.66219	MYBPC2
ENSG00000086991	36.5532	0.45984	0.320611	1.43426	0.151498	0.277892	1	NOX4
ENSG00000087008	427.698	-0.0533858	0.0799645	-0.667619	0.504377	0.653555	1	ACOX3
ENSG00000087053	953.013	-0.000426195	0.114119	-0.00373465	0.99702	1	0.829039	MTMR2
ENSG00000087074	5881.39	-1.14316	0.26147	-4.37206	1.23082e-05	0.000181218	0.999562	PPP1R15A
ENSG00000087076	325.844	-0.863554	0.219419	-3.93565	8.29727e-05	0.000857934	1	HSD17B14
ENSG00000087077	1495.85	0.155419	0.109848	1.41486	0.15711	0.245386	1.22842	TRIP6
ENSG00000087085	90.3127	-0.920162	0.270607	-3.40036	0.000672965	0.00512601	0.8761	ACHE
ENSG00000087086	110586	-0.866025	0.278082	-3.11428	0.00184396	0.00991593	1.03457	FTL
ENSG00000087087	2694.65	-0.0468537	0.108088	-0.433476	0.664669	0.78727	0.999562	SRRT
ENSG00000087088	1581.13	-0.197085	0.154436	-1.27616	0.201898	0.30671	1.16639	BAX
ENSG00000087095	621.565	0.13521	0.10873	1.24354	0.21367	0.271283	1.45806	NLK
ENSG00000087111	1432.65	-0.16617	0.0844525	-1.96761	0.0491124	0.102978	1.22842	PIGS
ENSG00000087116	1851.93	-0.254436	0.313671	-0.811154	0.417277	0.560312	1.03457	ADAMTS2
ENSG00000087128	4.0977	2.77357	0.614788	4.51142	6.43944e-06	0.00010588	1	TMPRSS11E
ENSG00000087152	2016.07	-0.120779	0.0639719	-1.88801	0.0590248	0.118456	1.22842	ATXN7L3
ENSG00000087157	1208.91	-0.581274	0.103576	-5.61205	1.99941e-08	7.19574e-07	1.14963	PGS1
ENSG00000087191	2683.18	-0.175056	0.0940719	-1.86088	0.0627614	0.144488	1	PSMC5
ENSG00000087206	758.203	-0.476573	0.0820691	-5.80697	6.36151e-09	3.51499e-07	0.830044	UIMC1
ENSG00000087237	46.5759	-0.0332819	0.337839	-0.098514	0.921524	0.980805	1	CETP
ENSG00000087245	18585	0.619306	0.310345	1.99554	0.0459841	0.109126	1.06669	MMP2
ENSG00000087250	12.1134	1.66823	0.591547	2.82011	0.00480072	0.0286932	0.66219	MT3
ENSG00000087253	662.059	0.196211	0.137773	1.42416	0.1544	0.322318	0.832275	LPCAT2
ENSG00000087258	157.631	1.31982	0.221421	5.96068	2.51188e-09	1.2656e-07	1.08211	GNAO1
ENSG00000087263	641.571	-0.14899	0.0997624	-1.49345	0.13532	0.293271	0.830044	OGFOD1
ENSG00000087266	2808.23	-0.515544	0.123105	-4.18785	2.8161e-05	0.00034551	1.03457	SH3BP2
ENSG00000087269	924.815	-0.198456	0.109852	-1.80658	0.0708281	0.181819	0.829039	NOP14
ENSG00000087274	7001.52	-0.222161	0.0821097	-2.70567	0.00681677	0.0259729	1.06669	ADD1
ENSG00000087299	106.766	0.220824	0.114734	1.92466	0.0542713	0.129323	1	L2HGDH
ENSG00000087301	248.164	0.0868132	0.1627	0.533578	0.593633	0.73025	1	TXNDC16
ENSG00000087302	1647.77	-0.153442	0.0844078	-1.81787	0.0690846	0.13287	1.22842	C14orf166
ENSG00000087303	726.841	0.486176	0.324579	1.49787	0.134168	0.25431	1	NID2
ENSG00000087338	320.206	0.345017	0.150187	2.29725	0.0216043	0.0559648	1.234	GMCL1
ENSG00000087365	4905.15	-0.319603	0.0991448	-3.2236	0.00126589	0.00718629	1.06669	SF3B2
ENSG00000087448	997.916	0.0845065	0.1005	0.840857	0.400428	0.554535	1.00755	KLHL42
ENSG00000087460	16808.7	-0.130627	0.0667629	-1.95657	0.0503975	0.11699	1.06669	GNAS
ENSG00000087470	1343.28	0.0283605	0.104579	0.271187	0.786248	0.87806	1	DNM1L
ENSG00000087494	33.6818	1.57213	0.273372	5.75089	8.87733e-09	3.99034e-07	1	PTHLH
ENSG00000087495	215.482	-0.441564	0.31819	-1.38774	0.165217	0.29008	1.02806	PHACTR3
ENSG00000087502	829.497	0.129167	0.0970676	1.33069	0.183291	0.319474	1	ERGIC2
ENSG00000087510	203.058	0.902466	0.282204	3.19792	0.00138422	0.00774853	1.05997	TFAP2C
ENSG00000087586	100.548	-0.121243	0.268051	-0.452315	0.651042	0.581294	1.53282	AURKA
ENSG00000087589	488.341	-0.93938	0.278721	-3.37033	0.00075079	0.00603939	0.790702	CASS4
ENSG00000087842	371.542	-0.361368	0.146877	-2.46035	0.0138802	0.0409544	1.19684	PIR
ENSG00000087884	319.173	-0.417178	0.131501	-3.17244	0.00151166	0.00751306	1.20438	AAMDC
ENSG00000087903	1081.41	0.151287	0.334244	0.452625	0.650819	0.87502	0.832275	RFX2
ENSG00000087995	173.774	-0.061437	0.0762711	-0.805507	0.420527	0.553884	1.05997	METTL2A
ENSG00000088002	154.114	-0.0674992	0.311666	-0.216575	0.82854	0.688233	1.52292	SULT2B1
ENSG00000088035	195.742	0.284196	0.147653	1.92475	0.0542602	0.165224	0.723725	ALG6
ENSG00000088038	1058.62	-0.222555	0.0708049	-3.14321	0.00167107	0.00936113	1.00755	CNOT3
ENSG00000088053	22.2457	0.0923028	0.448319	0.205886	0.83688	0.875367	1.06927	GP6
ENSG00000088179	501.049	0.173106	0.112074	1.54457	0.122449	0.282254	0.790702	PTPN4
ENSG00000088205	1008.19	-0.112652	0.0802438	-1.40387	0.160358	0.331749	0.829039	DDX18
ENSG00000088247	1638.2	-0.262943	0.0847421	-3.10286	0.00191663	0.0101897	1.03457	KHSRP
ENSG00000088256	2121.47	-0.231682	0.0990605	-2.33879	0.0193464	0.0515884	1.22935	GNA11
ENSG00000088280	1095.99	0.0773489	0.0964941	0.801591	0.422789	0.576159	1.00755	ASAP3
ENSG00000088298	1008.14	-0.270699	0.129797	-2.08557	0.037018	0.11198	0.829039	EDEM2
ENSG00000088305	58.1982	0.251028	0.171872	1.46056	0.144137	0.234784	1.19623	DNMT3B
ENSG00000088320	123.348	0.926045	0.19461	4.75846	1.95073e-06	3.84827e-05	1	REM1
ENSG00000088325	214.13	-0.147213	0.367834	-0.400216	0.688998	0.791131	1.02806	TPX2
ENSG00000088340	652.537	1.98157	0.406216	4.87813	1.07095e-06	2.71984e-05	0.832275	FER1L4
ENSG00000088356	468.611	-0.0816468	0.0837265	-0.975162	0.32948	0.429426	1.1917	PDRG1
ENSG00000088367	1510.51	0.177988	0.0963704	1.84692	0.0647589	0.133001	1.14963	EPB41L1
ENSG00000088386	6.80609	1.36843	0.435987	3.1387	0.00169701	0.00775419	1.29828	SLC15A1
ENSG00000088387	3687.53	-0.0981852	0.162407	-0.604564	0.545469	0.689465	1	DOCK9
ENSG00000088448	2772.98	0.381141	0.120561	3.1614	0.00157015	0.00871961	1.03457	ANKRD10
ENSG00000088451	239.544	0.277888	0.105448	2.6353	0.00840623	0.0409977	0.723725	TGDS
ENSG00000088538	119.289	1.005	0.210091	4.78367	1.72122e-06	2.42304e-05	1.53282	DOCK3
ENSG00000088543	252.637	-0.00324231	0.122701	-0.0264245	0.978919	1	0.723725	C3orf18
ENSG00000088682	857.664	0.0171561	0.09343	0.183625	0.854308	1	0.829039	COQ9
ENSG00000088726	87.7419	1.23325	0.432981	2.84829	0.00439554	0.01716	1.19623	TMEM40
ENSG00000088727	304.654	0.797065	0.277771	2.86951	0.00411115	0.0162226	1.20438	KIF9
ENSG00000088756	258.208	-0.290433	0.289334	-1.0038	0.315477	0.472462	1	ARHGAP28
ENSG00000088766	792.684	0.184595	0.121706	1.51672	0.129337	0.245951	1.00755	CRLS1
ENSG00000088808	1314.89	-0.186475	0.138864	-1.34286	0.179316	0.312953	1.00755	PPP1R13B
ENSG00000088812	1522.27	-0.0135421	0.0934853	-0.144858	0.884823	0.85848	1.16639	ATRN
ENSG00000088826	314.522	0.230901	0.23824	0.969194	0.332448	0.430997	1.19684	SMOX
ENSG00000088827	2044.12	-0.610865	0.321661	-1.89909	0.0575521	0.116265	1.22842	SIGLEC1
ENSG00000088832	2390.8	-0.0836475	0.13826	-0.605001	0.545178	0.600704	1.22432	FKBP1A
ENSG00000088833	1751.34	-0.447341	0.078536	-5.69601	1.22645e-08	4.39912e-07	1.22842	NSFL1C
ENSG00000088836	438.935	2.43564	0.363665	6.69749	2.12035e-11	2.04329e-09	1.1917	SLC4A11
ENSG00000088854	1400.93	0.0890054	0.0916005	0.971669	0.331215	0.486448	1.00755	C20orf194
ENSG00000088876	366.389	-0.00791995	0.113338	-0.0698793	0.94429	0.871234	1.21572	ZNF343
ENSG00000088881	433.765	0.514257	0.164084	3.13411	0.00172375	0.00958911	1.00755	EBF4
ENSG00000088882	586.767	1.79662	0.509927	3.52329	0.000426219	0.0038708	0.790702	CPXM1
ENSG00000088888	3124.47	-0.0574168	0.091471	-0.627705	0.530198	0.660857	1.03457	MAVS
ENSG00000088899	826.03	-0.0317615	0.14745	-0.215406	0.829451	0.910002	1	LZTS3
ENSG00000088926	75.5941	-0.597815	0.498737	-1.19866	0.230662	0.331066	1.19623	F11
ENSG00000088930	2261.59	-0.243275	0.0690192	-3.52475	0.000423882	0.00273088	1.22432	XRN2
ENSG00000088970	346.087	0.148296	0.130357	1.13761	0.255281	0.356255	1.19684	KIZ
ENSG00000088986	1772.07	0.373409	0.160908	2.32064	0.0203064	0.0534872	1.22935	DYNLL1
ENSG00000088992	206.417	0.0373795	0.23182	0.161244	0.871901	0.941595	1	TESC
ENSG00000089006	934.366	-0.132485	0.0732502	-1.80867	0.0705029	0.181183	0.829039	SNX5
ENSG00000089009	139.219	-0.237189	0.161728	-1.4666	0.142485	0.194475	1.52292	RPL6
ENSG00000089012	43.7984	-0.138631	0.429635	-0.322671	0.746944	0.84995	1	SIRPG
ENSG00000089022	779.241	-0.107931	0.0516709	-2.08882	0.0367242	0.111037	0.832275	MAPKAPK5
ENSG00000089041	424.761	-0.858479	0.23673	-3.62641	0.000287392	0.0023358	1.00755	P2RX7
ENSG00000089048	360.777	-0.275053	0.116796	-2.35499	0.0185233	0.0498465	1.234	ESF1
ENSG00000089050	583.814	0.406682	0.12125	3.35409	0.000796259	0.0052391	1.00755	RBBP9
ENSG00000089053	2945.25	0.148965	0.0677399	2.19907	0.0278726	0.079041	1	ANAPC5
ENSG00000089057	1442.89	0.191701	0.0988549	1.93922	0.0524748	0.126301	1	SLC23A2
ENSG00000089060	1287.43	-0.249854	0.105539	-2.36742	0.0179125	0.0507005	1.16639	SLC8B1
ENSG00000089063	677.513	-0.0113258	0.0999622	-0.113301	0.909792	0.971295	1	TMEM230
ENSG00000089091	234.228	0.77919	0.366424	2.12647	0.0334643	0.0865012	1.05997	DZANK1
ENSG00000089094	805.215	-0.147801	0.0745454	-1.9827	0.0474008	0.134364	0.830044	KDM2B
ENSG00000089101	204.115	1.72501	0.604519	2.85353	0.00432359	0.0185555	1.05997	CFAP61
ENSG00000089123	320.506	0.293859	0.117827	2.49399	0.0126316	0.0378763	1.20438	TASP1
ENSG00000089127	786.531	-0.443117	0.228002	-1.94348	0.0519586	0.144165	0.830044	OAS1
ENSG00000089154	2951.71	-0.05935	0.0707925	-0.838365	0.401826	0.534207	1.06669	GCN1
ENSG00000089157	1866.03	-0.306975	0.144203	-2.12877	0.0332729	0.0898896	1	RPLP0
ENSG00000089159	6309.42	-0.188878	0.0974843	-1.93752	0.0526819	0.126623	1	PXN
ENSG00000089163	29.7705	-0.225151	0.203095	-1.1086	0.267604	0.396018	1.08211	SIRT4
ENSG00000089169	12.971	-1.74254	0.446751	-3.90048	9.60011e-05	0.00143893	0.608338	RPH3A
ENSG00000089177	676.032	-0.13619	0.112995	-1.20528	0.228096	0.426639	0.832275	KIF16B
ENSG00000089195	382.75	-0.275888	0.123652	-2.23116	0.0256707	0.0636927	1.234	TRMT6
ENSG00000089199	16.6022	2.79799	0.484468	5.77538	7.67806e-09	3.23583e-07	1.10741	CHGB
ENSG00000089220	3429.88	-0.147706	0.0933351	-1.58254	0.113527	0.215759	1.05441	PEBP1
ENSG00000089225	755.1	0.215393	0.235291	0.915432	0.359965	0.51478	1.00755	TBX5
ENSG00000089234	512.673	-0.194803	0.0643955	-3.02511	0.00248544	0.0111454	1.1917	BRAP
ENSG00000089248	2799.69	-0.315492	0.156814	-2.01189	0.0442315	0.108432	1.03457	ERP29
ENSG00000089250	132.377	-0.0675086	0.301959	-0.223569	0.823093	0.905111	1	NOS1
ENSG00000089280	4840.79	-0.352701	0.107527	-3.2801	0.00103769	0.00630134	1.03457	FUS
ENSG00000089289	1048.31	-0.0629469	0.104905	-0.600036	0.548482	0.784936	0.829039	IGBP1
ENSG00000089327	2038.12	-0.271102	0.171755	-1.57842	0.114469	0.225864	1	FXYD5
ENSG00000089335	478.204	0.459157	0.139063	3.30179	0.000960716	0.00531139	1.1917	ZNF302
ENSG00000089351	2517.79	-0.429775	0.138032	-3.11359	0.00184828	0.00993225	1.03457	GRAMD1A
ENSG00000089356	2455.93	0.710806	0.272945	2.60421	0.00920871	0.033445	1.03457	FXYD3
ENSG00000089472	1318.11	0.714745	0.198727	3.59663	0.000322373	0.00227287	1.16639	HEPH
ENSG00000089486	860.416	0.294759	0.103841	2.83857	0.0045316	0.0231412	0.829039	CDIP1
ENSG00000089505	19.1885	-0.628386	0.305805	-2.05486	0.039893	0.0953519	1.10741	CMTM1
ENSG00000089558	11.8034	0.261121	0.278554	0.937418	0.348543	0.54935	0.889232	KCNH4
ENSG00000089597	7204.62	-0.0784482	0.10805	-0.726036	0.467817	0.620543	1	GANAB
ENSG00000089639	1081.89	-1.12117	0.216146	-5.18709	2.13606e-07	7.01622e-06	0.832275	GMIP
ENSG00000089682	204.392	0.0164049	0.10104	0.16236	0.871022	0.922693	1.02806	RBM41
ENSG00000089685	184.774	-0.0652527	0.396047	-0.16476	0.869133	0.902778	1.05997	BIRC5
ENSG00000089692	102.68	0.0761128	0.262421	0.29004	0.771785	0.807541	1.11509	LAG3
ENSG00000089693	3340.14	-0.273009	0.104704	-2.60743	0.0091225	0.0327354	1.05441	MLF2
ENSG00000089723	52.5344	-0.274692	0.207045	-1.32672	0.1846	0.245725	1.44004	OTUB2
ENSG00000089737	4192.91	-0.205746	0.11701	-1.75837	0.0786854	0.171127	0.999562	DDX24
ENSG00000089775	428.886	0.0993893	0.171287	0.58025	0.561746	0.699325	1.00755	ZBTB25
ENSG00000089818	677.905	-0.225978	0.0677508	-3.33543	0.000851664	0.00640251	0.832275	NECAP1
ENSG00000089820	1761.8	-0.779353	0.201913	-3.85984	0.000113459	0.00107346	1.03457	ARHGAP4
ENSG00000089847	74.8334	0.498183	0.180648	2.75776	0.00581995	0.018417	1.44004	ANKRD24
ENSG00000089876	824.008	0.0314598	0.0970617	0.324122	0.745846	0.848932	1	DHX32
ENSG00000089902	1260.79	-0.307167	0.109388	-2.80806	0.00498417	0.0194256	1.14963	RCOR1
ENSG00000089916	1220.58	-0.0484433	0.139133	-0.348179	0.727706	0.729274	1.22842	GPATCH2L
ENSG00000090006	6530.44	0.0746402	0.192072	0.388605	0.697569	0.794037	1.03457	LTBP4
ENSG00000090013	1660.57	-0.928143	0.158899	-5.8411	5.18569e-09	2.07904e-07	1.22842	BLVRB
ENSG00000090020	1439.5	-0.126169	0.130005	-0.970489	0.331803	0.443134	1.14963	SLC9A1
ENSG00000090054	890.883	-0.121412	0.0730489	-1.66206	0.0965003	0.197912	1.00755	SPTLC1
ENSG00000090060	3209.47	-0.00677525	0.10411	-0.065078	0.948112	0.976757	1.03457	PAPOLA
ENSG00000090061	1094.57	-0.213436	0.0796747	-2.67884	0.00738776	0.0289299	1.00755	CCNK
ENSG00000090097	997.191	0.298746	0.118351	2.52424	0.0115949	0.0409506	1	PCBP4
ENSG00000090104	2271.24	0.170055	0.360217	0.472091	0.636862	0.765636	1	RGS1
ENSG00000090238	1850.37	-0.488923	0.193278	-2.52964	0.0114181	0.0347023	1.22432	YPEL3
ENSG00000090263	488.749	0.0804401	0.114009	0.705558	0.480463	0.632277	1	MRPS33
ENSG00000090266	1554.91	-0.0940402	0.121851	-0.771764	0.440254	0.534927	1.16639	NDUFB2
ENSG00000090273	1699.62	-0.0704614	0.157345	-0.447815	0.654287	0.779198	1	NUDC
ENSG00000090316	1221.79	0.0567194	0.0845332	0.670971	0.502239	0.651466	1	MAEA
ENSG00000090339	16277.7	-1.12733	0.42084	-2.67877	0.00738937	0.0291035	1	ICAM1
ENSG00000090372	2118.8	-0.310655	0.0820399	-3.78663	0.000152706	0.00140469	1	STRN4
ENSG00000090376	2787.92	-0.554761	0.182414	-3.04123	0.00235615	0.0117083	1.05441	IRAK3
ENSG00000090382	8940.41	-0.781523	0.372408	-2.09857	0.035855	0.0951107	0.999562	LYZ
ENSG00000090432	833.53	-0.135387	0.0940753	-1.43914	0.150111	0.264002	1.0632	MUL1
ENSG00000090447	156.964	-0.16037	0.152508	-1.05155	0.293004	0.447987	1	TFAP4
ENSG00000090470	505.32	0.0586776	0.0646088	0.908198	0.363774	0.613439	0.790702	PDCD7
ENSG00000090487	2159.12	-0.205181	0.0853234	-2.40475	0.0161836	0.0451085	1.22842	SPG21
ENSG00000090520	886.593	-0.413309	0.15914	-2.59713	0.00940057	0.0332835	1.0632	DNAJB11
ENSG00000090530	1040.26	-0.593952	0.26362	-2.25306	0.0242554	0.0816764	0.832275	P3H2
ENSG00000090534	22.4879	0.527034	0.223385	2.35931	0.0183089	0.0545328	1.08211	THPO
ENSG00000090539	492.329	0.775918	0.171142	4.53378	5.79381e-06	8.37649e-05	1.1917	CHRD
ENSG00000090554	9.85355	-0.0304527	0.203899	-0.149352	0.881276	1	0.889232	FLT3LG
ENSG00000090565	1403.84	0.238259	0.0877514	2.71516	0.00662441	0.0265257	1.00755	RAB11FIP3
ENSG00000090581	1401.94	-0.185648	0.0946312	-1.96181	0.0497846	0.109459	1.14963	GNPTG
ENSG00000090612	424.195	0.372407	0.0899471	4.14029	3.4686e-05	0.000420332	1.00755	ZNF268
ENSG00000090615	2683.77	-0.0639293	0.0855228	-0.747512	0.454755	0.595076	1.03457	GOLGA3
ENSG00000090621	2670.38	-0.0974281	0.0859617	-1.13339	0.257051	0.397247	1.03457	PABPC4
ENSG00000090659	282.699	0.605654	0.375797	1.61165	0.107038	0.188272	1.19684	CD209
ENSG00000090661	849.16	-0.0435423	0.171418	-0.254012	0.799486	0.853174	1.0632	CERS4
ENSG00000090674	891.972	-0.642577	0.201475	-3.18936	0.00142586	0.00792516	1.0632	MCOLN1
ENSG00000090686	1466.3	0.0487213	0.0945379	0.515363	0.606299	0.667708	1.16639	USP48
ENSG00000090776	1982.98	-0.498517	0.188834	-2.63998	0.00829119	0.0271103	1.22842	EFNB1
ENSG00000090857	1999.22	0.0948409	0.144775	0.655091	0.512409	0.573491	1.22842	PDPR
ENSG00000090861	3014.86	-0.900411	0.180723	-4.98227	6.28422e-07	1.48758e-05	0.999562	AARS
ENSG00000090863	4321.6	0.0903288	0.0944855	0.956007	0.339069	0.474781	1.06669	GLG1
ENSG00000090889	68.0265	0.288917	0.337916	0.854997	0.392553	0.425029	1.44004	KIF4A
ENSG00000090905	2125.33	0.199664	0.121673	1.64098	0.100801	0.176857	1.22432	TNRC6A
ENSG00000090924	2371.22	-0.319077	0.228125	-1.39869	0.161905	0.25114	1.22842	PLEKHG2
ENSG00000090932	1.13703	-0.382889	0.743884	-0.514716	0.606751	0.729057	1.02476	DLL3
ENSG00000090971	455.964	0.466795	0.200192	2.33174	0.0197146	0.0612621	1	NAT14
ENSG00000090975	1292.31	-0.608179	0.178067	-3.41544	0.000636779	0.00441268	1	PITPNM2
ENSG00000090989	984.941	-0.0386149	0.0941926	-0.409957	0.681838	0.795947	1.00755	EXOC1
ENSG00000091009	400.541	0.203072	0.153671	1.32147	0.186343	0.323307	1	RBM27
ENSG00000091010	0.765103	-0.45192	0.629236	-0.718205	0.472631	1	0.323341	POU4F3
ENSG00000091039	1519.61	-0.012238	0.162978	-0.0750902	0.940143	0.892681	1.16639	OSBPL8
ENSG00000091073	533.928	0.42217	0.193728	2.17919	0.0293173	0.0816025	1.00755	DTX2
ENSG00000091106	335.305	-1.1541	0.3135	-3.68133	0.000232016	0.00170064	1.19684	NLRC4
ENSG00000091127	327.025	-0.0310508	0.1541	-0.201498	0.840309	0.80682	1.21572	PUS7
ENSG00000091128	10.8458	-0.674759	0.395974	-1.70405	0.0883719	0.203197	0.889232	LAMB4
ENSG00000091129	271.892	-0.133306	0.248017	-0.537487	0.590931	0.71194	1.0318	NRCAM
ENSG00000091136	10933.1	-0.215876	0.21438	-1.00698	0.313943	0.459075	1.03457	LAMB1
ENSG00000091137	63.8363	-1.43081	0.424775	-3.3684	0.000756069	0.00379171	1.44004	SLC26A4
ENSG00000091140	1364.53	-0.0114622	0.081032	-0.141452	0.887513	0.868163	1.14963	DLD
ENSG00000091157	583.436	-0.0334989	0.0809351	-0.413898	0.678949	0.797819	1	WDR7
ENSG00000091164	1215.23	-0.0472569	0.0726746	-0.650254	0.515528	0.603415	1.14963	TXNL1
ENSG00000091181	356.04	1.4979	0.560674	2.67161	0.00754889	0.0255739	1.20438	IL5RA
ENSG00000091262	322.509	-3.80213e-05	0.216341	-0.000175747	0.99986	0.895572	1.234	ABCC6
ENSG00000091317	3014.64	0.0261567	0.13297	0.196711	0.844054	0.920706	0.999562	CMTM6
ENSG00000091409	2446.96	0.205395	0.175985	1.16712	0.243161	0.338685	1.22432	ITGA6
ENSG00000091428	491.36	-0.821235	0.227336	-3.61243	0.000303343	0.00244923	1	RAPGEF4
ENSG00000091436	2264.24	0.0898476	0.129195	0.695443	0.486778	0.554655	1.22432	MAP3K20
ENSG00000091482	4.41836	3.04867	0.545832	5.58536	2.33214e-08	8.06865e-07	1.1681	SMPX
ENSG00000091483	636.659	-0.336541	0.0864889	-3.89114	9.97736e-05	0.00115635	0.832275	FH
ENSG00000091490	3453.52	0.435779	0.174509	2.49718	0.0125187	0.0416844	1.05441	SEL1L3
ENSG00000091513	108.053	0.341965	0.392525	0.871192	0.38365	0.401365	1.52292	TF
ENSG00000091527	4175.68	-0.375391	0.104738	-3.58408	0.00033827	0.00268143	1	CDV3
ENSG00000091536	72.2757	0.586371	0.157997	3.71129	0.000206207	0.00154526	1.19623	MYO15A
ENSG00000091542	2455.31	0.138391	0.0769595	1.79824	0.0721392	0.137218	1.22935	ALKBH5
ENSG00000091583	56.4862	-1.3001	0.485615	-2.67722	0.00742355	0.0221457	1.44004	APOH
ENSG00000091592	2382.37	-0.181511	0.177102	-1.0249	0.305411	0.398461	1.22432	NLRP1
ENSG00000091622	597.614	0.384477	0.211452	1.81827	0.0690227	0.177758	0.832275	PITPNM3
ENSG00000091640	1347.08	-0.282592	0.103249	-2.737	0.00620024	0.0218338	1.22842	SPAG7
ENSG00000091651	43.7483	0.0716953	0.254569	0.281635	0.778224	0.828173	1.08211	ORC6
ENSG00000091656	45.9663	1.13324	0.293854	3.85648	0.00011503	0.00129176	0.834932	ZFHX4
ENSG00000091704	5.8784	0.438299	0.380333	1.15241	0.249152	0.344189	1.22526	CPA1
ENSG00000091732	328.927	-0.0287518	0.0891246	-0.322602	0.746997	0.755041	1.19684	ZC3HC1
ENSG00000091831	137.058	0.827286	0.262653	3.14972	0.00163424	0.00869224	1.08211	ESR1
ENSG00000091844	25.5659	1.21925	0.350104	3.48255	0.000496667	0.00335144	1.10741	RGS17
ENSG00000091879	333.671	0.424685	0.258271	1.64434	0.100107	0.176868	1.21572	ANGPT2
ENSG00000091947	745.764	-0.0128483	0.10594	-0.121279	0.90347	0.961152	1.00755	TMEM101
ENSG00000091972	490.065	0.957444	0.262483	3.64765	0.000264653	0.00219933	1	CD200
ENSG00000091986	9030.25	1.24055	0.374507	3.31249	0.0009247	0.00592153	0.999562	CCDC80
ENSG00000092009	17.9443	4.1812	0.564	7.41347	1.23036e-13	3.13678e-11	1.06927	CMA1
ENSG00000092010	3324.22	-0.321422	0.113197	-2.83949	0.00451858	0.0200643	1	PSME1
ENSG00000092020	506.27	-0.237352	0.11709	-2.02709	0.0426533	0.10762	1.00755	PPP2R3C
ENSG00000092036	370.64	-0.4456	0.101931	-4.37157	1.23357e-05	0.000153388	1.234	HAUS4
ENSG00000092051	79.3782	0.0179296	0.240701	0.0744889	0.940621	0.995901	1	JPH4
ENSG00000092054	0.939613	0.941249	1.17925	0.798175	0.424769	1	0.323341	MYH7
ENSG00000092067	11.6573	-1.59311	0.416815	-3.82211	0.000132312	0.00137827	0.889232	CEBPE
ENSG00000092068	1423.17	0.0436927	0.193627	0.225654	0.821471	0.824803	1.14963	SLC7A8
ENSG00000092094	670.595	-0.0387486	0.0996667	-0.388782	0.697437	0.80758	1.00755	OSGEP
ENSG00000092096	492.307	0.793197	0.119571	6.63371	3.27343e-11	3.42232e-09	1	SLC22A17
ENSG00000092098	424.398	-0.0604506	0.0801055	-0.754637	0.450467	0.607622	0.993557	RNF31
ENSG00000092108	904.428	-0.212345	0.0715877	-2.96622	0.00301488	0.0147478	1	SCFD1
ENSG00000092140	251.125	0.309352	0.149445	2.07001	0.0384517	0.100027	1	G2E3
ENSG00000092148	3739.67	0.0246126	0.0974525	0.25256	0.800608	0.888574	0.999562	HECTD1
ENSG00000092199	1906.56	-0.28819	0.0940598	-3.0639	0.00218468	0.0112422	1.03457	HNRNPC
ENSG00000092200	20.489	-0.391598	0.216344	-1.81007	0.0702848	0.148199	1.08211	RPGRIP1
ENSG00000092201	2131.46	-0.0561356	0.0554289	-1.01275	0.31118	0.404062	1.22432	SUPT16H
ENSG00000092203	1559.8	-0.275754	0.0700534	-3.93635	8.27319e-05	0.000755094	1.16639	TOX4
ENSG00000092208	128.972	0.179021	0.0865456	2.06852	0.0385914	0.100318	1	GEMIN2
ENSG00000092295	309.097	0.784955	0.440353	1.78256	0.0746583	0.140454	1.234	TGM1
ENSG00000092330	1785.32	-0.37055	0.0898483	-4.12417	3.72072e-05	0.000377881	1.22842	TINF2
ENSG00000092345	0.985968	2.18155	0.82	2.66043	0.00780407	0.0302508	1	DAZL
ENSG00000092377	8.19767	-0.0467448	0.828355	-0.0564309	0.954999	0.911573	1.14847	TBL1Y
ENSG00000092421	975.156	-1.01963	0.263999	-3.86226	0.000112343	0.0010956	1	SEMA6A
ENSG00000092439	1302.22	-0.112872	0.122796	-0.919179	0.358002	0.515518	1	TRPM7
ENSG00000092445	290.71	-0.711707	0.235519	-3.02187	0.00251219	0.0111454	1.20438	TYRO3
ENSG00000092470	144.667	-0.446912	0.154856	-2.88599	0.00390187	0.0179319	1	WDR76
ENSG00000092529	57.8257	-0.0198836	0.195388	-0.101765	0.918943	0.766444	1.44004	CAPN3
ENSG00000092531	1466.8	-0.22432	0.0942034	-2.38123	0.0172548	0.0550331	1.00755	SNAP23
ENSG00000092607	60.1602	1.02073	0.37502	2.7218	0.00649281	0.020033	1.44004	TBX15
ENSG00000092621	664.919	-0.985376	0.257121	-3.83234	0.000126931	0.00140469	0.832275	PHGDH
ENSG00000092758	52.0017	1.67736	0.362129	4.63194	3.62258e-06	4.77099e-05	1.44004	COL9A3
ENSG00000092820	14424.7	0.137298	0.210006	0.653782	0.513252	0.645932	1.03457	EZR
ENSG00000092841	27104.1	-0.254501	0.120991	-2.10346	0.0354254	0.0918181	1.03457	MYL6
ENSG00000092847	1390.87	-0.0191053	0.0705047	-0.270979	0.786407	0.801233	1.14963	AGO1
ENSG00000092850	691.468	1.13283	0.621057	1.82404	0.0681465	0.152983	1.00755	TEKT2
ENSG00000092853	56.4057	-0.4491	0.334993	-1.34062	0.180043	0.276582	1.19623	CLSPN
ENSG00000092871	608.9	-0.22345	0.121685	-1.8363	0.0663139	0.113585	1.45806	RFFL
ENSG00000092929	1534.66	-1.0594	0.186737	-5.67324	1.40121e-08	5.93063e-07	1.00755	UNC13D
ENSG00000092931	479.377	-0.0745511	0.0672969	-1.10779	0.267951	0.417417	1.00755	MFSD11
ENSG00000092964	5106.5	-0.11277	0.190026	-0.593448	0.552881	0.666407	1.06669	DPYSL2
ENSG00000092969	224.407	-0.0287186	0.214221	-0.134061	0.893354	0.939231	1.02806	TGFB2
ENSG00000092978	333.956	0.337732	0.108103	3.12416	0.00178311	0.00991638	1	GPATCH2
ENSG00000093000	561.575	-0.0514684	0.084533	-0.608856	0.54262	0.689896	0.993557	NUP50
ENSG00000093009	78.4763	-0.371162	0.377692	-0.982712	0.325749	0.424765	1.19623	CDC45
ENSG00000093010	2309.4	-0.124502	0.12072	-1.03133	0.302388	0.395643	1.22432	COMT
ENSG00000093072	3084.93	-0.188773	0.216396	-0.872351	0.383017	0.520571	1.05441	ADA2
ENSG00000093100	11.8166	0.840637	0.285588	2.94353	0.00324496	0.0140322	1.14847	AC016026.1
ENSG00000093134	218.389	-0.597172	0.451599	-1.32235	0.186051	0.316627	1.02806	VNN3
ENSG00000093144	1479	-0.356878	0.0985826	-3.62009	0.000294503	0.00211757	1.16639	ECHDC1
ENSG00000093167	1354.47	-0.228642	0.101662	-2.24905	0.0245094	0.0713481	1.00755	LRRFIP2
ENSG00000093183	825.663	-0.149765	0.0861789	-1.73784	0.0822388	0.17672	1	SEC22C
ENSG00000093217	60.7571	-0.413745	0.16701	-2.47736	0.0132358	0.0452819	1	XYLB
ENSG00000094631	1832.23	-0.0838136	0.0857747	-0.977136	0.328502	0.419168	1.22842	HDAC6
ENSG00000094755	207.496	3.89082	0.527148	7.38088	1.57244e-13	3.9482e-11	1.02806	GABRP
ENSG00000094796	0.833046	2.55034	0.755966	3.37361	0.000741891	0.00663481	0.693223	KRT31
ENSG00000094804	120.689	-0.581604	0.302115	-1.92511	0.0542159	0.122132	1.08211	CDC6
ENSG00000094841	257.851	-0.0679162	0.0708347	-0.958799	0.33766	0.486117	1.02806	UPRT
ENSG00000094880	615.271	-0.00451745	0.0681195	-0.0663165	0.947126	0.77568	1.45806	CDC23
ENSG00000094914	1019.09	0.0927857	0.0909168	1.02056	0.307465	0.44373	1.0632	AAAS
ENSG00000094916	1852.65	0.45889	0.103916	4.41597	1.00558e-05	0.000154216	1	CBX5
ENSG00000094963	4124.65	-0.373883	0.26214	-1.42627	0.15379	0.28103	1	FMO2
ENSG00000094975	938.078	0.183844	0.132743	1.38497	0.166062	0.297169	1	SUCO
ENSG00000095002	405.153	0.124445	0.10739	1.15881	0.246533	0.345974	1.20438	MSH2
ENSG00000095015	823.364	-0.242505	0.18583	-1.30498	0.191899	0.329944	1	MAP3K1
ENSG00000095059	1013.33	-0.206133	0.0801769	-2.57098	0.0101412	0.0369483	1	DHPS
ENSG00000095066	824.056	0.202968	0.143232	1.41706	0.156464	0.32515	0.832275	HOOK2
ENSG00000095110	0.841503	2.57019	0.8202	3.13361	0.00172669	0.0227618	0.323341	NXPE1
ENSG00000095139	3670.24	-0.317028	0.0934958	-3.39083	0.000696813	0.00474254	1	ARCN1
ENSG00000095203	595.649	0.585796	0.345055	1.69769	0.0895668	0.22408	0.790702	EPB41L4B
ENSG00000095209	239.563	-0.0720858	0.142731	-0.505046	0.613527	0.923188	0.723725	TMEM38B
ENSG00000095261	848.332	0.0190043	0.0740718	0.256566	0.797514	1	0.829039	PSMD5
ENSG00000095303	911.117	0.146846	0.209289	0.701643	0.482902	0.631133	1.00755	PTGS1
ENSG00000095319	1692.82	-0.2655	0.0955585	-2.7784	0.00546276	0.0225867	1.03457	NUP188
ENSG00000095321	770.339	0.173393	0.0971439	1.78491	0.0742761	0.187983	0.832275	CRAT
ENSG00000095370	1497.72	-0.733289	0.249125	-2.94346	0.00324569	0.0133361	1.22842	SH2D3C
ENSG00000095380	1324.22	-0.176534	0.143985	-1.22606	0.220177	0.364119	1	NANS
ENSG00000095383	1688.53	-0.542527	0.181133	-2.99519	0.00274273	0.0133657	1.03457	TBC1D2
ENSG00000095397	512.788	1.03628	0.292631	3.54123	0.000398261	0.00367204	0.790702	WHRN
ENSG00000095485	369.73	-0.301392	0.0762793	-3.95117	7.77697e-05	0.000703957	1.19684	CWF19L1
ENSG00000095539	179.743	0.367327	0.182799	2.00946	0.0444889	0.14206	0.723725	SEMA4G
ENSG00000095564	1804.19	0.218778	0.154171	1.41906	0.155881	0.276816	1.03457	BTAF1
ENSG00000095574	493.065	0.191284	0.167292	1.14342	0.252865	0.400226	1.00755	IKZF5
ENSG00000095585	160.512	0.0777977	0.194849	0.399273	0.689692	0.607101	1.52292	BLNK
ENSG00000095587	8.95377	1.04592	0.309108	3.38367	0.000715244	0.00433448	1.14847	TLL2
ENSG00000095596	8.38336	2.63021	0.594989	4.42061	9.8424e-06	0.000130046	1.19655	CYP26A1
ENSG00000095627	6.31253	-0.0840459	0.409252	-0.205365	0.837287	0.771981	1.29828	TDRD1
ENSG00000095637	3757.95	-0.225116	0.274616	-0.81975	0.412359	0.568973	1	SORBS1
ENSG00000095713	981.93	-0.600611	0.369309	-1.62631	0.103883	0.241082	0.832275	CRTAC1
ENSG00000095739	226.917	-0.386749	0.185015	-2.09036	0.0365851	0.0964178	1	BAMBI
ENSG00000095752	25.0797	3.04463	0.414427	7.34662	2.03281e-13	4.64373e-11	1.08211	IL11
ENSG00000095777	22.8075	0.873169	0.434628	2.009	0.0445368	0.106322	1.06927	MYO3A
ENSG00000095787	3528.13	-0.15081	0.0904557	-1.66723	0.0954685	0.189843	1.05441	WAC
ENSG00000095794	771.097	0.157458	0.223941	0.703122	0.48198	0.717317	0.832275	CREM
ENSG00000095906	717.592	-0.0424305	0.120066	-0.353394	0.723793	0.939728	0.832275	NUBP2
ENSG00000095917	175.598	-0.280962	0.461156	-0.609257	0.542354	0.851332	0.723725	TPSD1
ENSG00000095932	1.97456	0.0931047	0.494593	0.188245	0.850684	1	0.69666	SMIM24
ENSG00000095951	984.155	-0.200178	0.173991	-1.15051	0.249933	0.381534	1.0632	HIVEP1
ENSG00000095970	623.766	-0.261397	0.372555	-0.701634	0.482907	0.718362	0.832275	TREM2
ENSG00000095981	0.960089	-0.00324423	0.724847	-0.00447574	0.996429	1	0.704161	KCNK16
ENSG00000096006	33.8034	1.54018	0.589905	2.61089	0.00903071	0.0388063	0.834932	CRISP3
ENSG00000096060	11537.9	0.540944	0.29016	1.8643	0.0622802	0.13995	1.03457	FKBP5
ENSG00000096063	1027.64	-0.167923	0.109597	-1.53219	0.125475	0.240689	1.00755	SRPK1
ENSG00000096070	1238.19	-0.457024	0.103405	-4.41974	9.88179e-06	0.000150887	1.00755	BRPF3
ENSG00000096080	647.735	-0.235218	0.100074	-2.35043	0.0187515	0.0675218	0.832275	MRPS18A
ENSG00000096088	7727.11	0.830457	0.506914	1.63826	0.101367	0.201097	1.03457	PGC
[truncated: 27,170 more rows]

## Sheet: DEGs.IPFlung_HClung
ENS	baseMean	log2FoldChange	lfcSE	stat	pvalue	padj	weight	symbol
ENSG00000000003	904.698	1.48987	0.230467	6.4646	1.01565e-10	3.30802e-09	1.15259	TSPAN6
ENSG00000000005	1.824	0.356311	0.743067	0.479514	0.631573	1	0.613242	TNMD
ENSG00000000419	624.482	-0.0946354	0.0661928	-1.42969	0.152805	0.260822	1	DPM1
ENSG00000000457	440.722	0.221769	0.0896688	2.4732	0.013391	0.0490984	0.713626	SCYL3
ENSG00000000460	132.907	-0.00185336	0.14553	-0.0127353	0.989839	1	0.976704	C1orf112
ENSG00000000938	3347.67	-1.44406	0.259385	-5.56724	2.58807e-08	3.98993e-07	1.32496	FGR
ENSG00000000971	7115.86	1.23558	0.198264	6.23199	4.60557e-10	1.10448e-08	1.32496	CFH
ENSG00000001036	1465.69	-0.405645	0.129251	-3.13844	0.00169853	0.00515855	1.37985	FUCA2
ENSG00000001084	1060.24	1.11008	0.216773	5.12093	3.0404e-07	4.55151e-06	0.970843	GCLC
ENSG00000001167	745.11	-0.134314	0.0937909	-1.43206	0.152128	0.265991	0.970843	NFYA
ENSG00000001460	399.072	0.720634	0.256597	2.80842	0.00497846	0.0164533	1	STPG1
ENSG00000001461	1105.33	0.0705428	0.114876	0.61408	0.539162	0.683278	0.970843	NIPAL3
ENSG00000001497	878.039	-0.117977	0.0737729	-1.59919	0.109778	0.180849	1.15259	LAS1L
ENSG00000001561	921.474	-0.0299785	0.186509	-0.160735	0.872302	0.727294	1.43562	ENPP4
ENSG00000001617	1777.05	-0.675674	0.194612	-3.4719	0.000516783	0.00249819	1	SEMA3F
ENSG00000001626	562.935	-0.64836	0.29266	-2.2154	0.0267324	0.061704	1.07908	CFTR
ENSG00000001629	1173.82	0.166225	0.092445	1.7981	0.0721611	0.113253	1.36889	ANKIB1
ENSG00000001630	1173.24	-1.42502	0.188378	-7.5647	3.88758e-14	2.34133e-12	1.37985	CYP51A1
ENSG00000001631	741.423	0.0933484	0.099799	0.935364	0.349601	0.488798	1	KRIT1
ENSG00000002016	243.28	0.267841	0.187235	1.4305	0.152572	0.244927	1.08473	RAD52
ENSG00000002079	2.52841	0.756579	0.393796	1.92125	0.0547006	0.13212	0.85293	MYH16
ENSG00000002330	869.026	-0.277722	0.112641	-2.46556	0.01368	0.0281525	1.43562	BAD
ENSG00000002549	2681.8	-0.186299	0.166485	-1.11902	0.263133	0.318586	1.32496	LAP3
ENSG00000002586	4660.31	0.117304	0.124123	0.945069	0.344624	0.347855	1.54857	CD99
ENSG00000002587	290.293	1.10182	0.318855	3.45556	0.00054915	0.00347895	0.713626	HS3ST1
ENSG00000002726	35.2348	1.72359	0.413216	4.17116	3.03051e-05	0.00023408	0.995609	AOC1
ENSG00000002745	8.60086	4.04342	0.628499	6.43344	1.24746e-10	3.83677e-09	1.20048	WNT16
ENSG00000002746	20.3493	2.72446	0.327968	8.3071	9.8067e-17	1.21711e-14	1.16349	HECW1
ENSG00000002822	352.457	-0.646732	0.138316	-4.67577	2.92856e-06	4.27042e-05	0.71339	MAD1L1
ENSG00000002834	4755.77	-0.448154	0.104099	-4.30506	1.66937e-05	9.80492e-05	1.54857	LASP1
ENSG00000002919	669.581	-0.391562	0.0901983	-4.34112	1.41756e-05	0.000148481	0.801878	SNX11
ENSG00000002933	1108.94	-0.0667312	0.237636	-0.280813	0.778854	0.859959	1	TMEM176A
ENSG00000003056	1923.07	-0.46935	0.124896	-3.75793	0.000171326	0.00111947	0.860465	M6PR
ENSG00000003096	200.517	2.32048	0.332519	6.97849	2.98376e-12	1.78839e-10	0.899552	KLHL13
ENSG00000003137	206.164	0.429179	0.34736	1.23554	0.216628	0.300365	1.17868	CYP26B1
ENSG00000003147	649.884	-0.144605	0.135318	-1.06863	0.285238	0.495619	0.801878	ICA1
ENSG00000003249	159.625	-0.459735	0.179814	-2.55673	0.0105662	0.0312053	0.976704	DBNDD1
ENSG00000003393	846.749	-0.00609883	0.0903393	-0.0675103	0.946175	1	0.9441	ALS2
ENSG00000003400	953.344	0.0555828	0.131263	0.423446	0.67197	0.794481	0.970843	CASP10
ENSG00000003402	7513.81	-0.633513	0.122629	-5.1661	2.3903e-07	2.82857e-06	1.31674	CFLAR
ENSG00000003436	3797.45	-0.906946	0.203385	-4.45925	8.22452e-06	6.13031e-05	1.31674	TFPI
ENSG00000003509	327.501	-0.0791272	0.0769898	-1.02776	0.304062	0.565943	0.71339	NDUFAF7
ENSG00000003756	4609.43	0.194947	0.126561	1.54034	0.123478	0.177833	1.32496	RBM5
ENSG00000003987	17.105	1.11076	0.369588	3.00539	0.0026524	0.00864375	1.16349	MTMR7
ENSG00000003989	2050.91	0.531198	0.25266	2.10242	0.0355165	0.0984381	0.804479	SLC7A2
ENSG00000004059	2486.68	-0.157245	0.08882	-1.77037	0.0766651	0.171611	0.860465	ARF5
ENSG00000004139	730.21	0.254652	0.0845738	3.01101	0.00260383	0.00986534	0.970843	SARM1
ENSG00000004142	1832.7	-0.433257	0.0991438	-4.36999	1.24253e-05	0.000135766	0.786546	POLDIP2
ENSG00000004399	5925.6	-0.415365	0.163542	-2.53981	0.0110912	0.0255294	1.31439	PLXND1
ENSG00000004455	1705.84	-0.225943	0.0860576	-2.62549	0.00865244	0.031632	0.786546	AK2
ENSG00000004468	653.69	0.630487	0.235292	2.6796	0.00737105	0.0228511	1	CD38
ENSG00000004478	1120.12	-0.778802	0.184195	-4.22814	2.35636e-05	0.000189034	1	FKBP4
ENSG00000004487	1238.29	0.0563343	0.085105	0.661939	0.508011	0.642062	1	KDM1A
ENSG00000004534	4287.97	-0.0269714	0.139865	-0.192839	0.847085	0.910514	1	RBM6
ENSG00000004660	469.599	-0.300488	0.168029	-1.78832	0.073725	0.13817	1.08581	CAMKK1
ENSG00000004700	782.399	-0.0302087	0.112906	-0.267556	0.789041	0.867954	1	RECQL
ENSG00000004766	458.288	0.00585051	0.111797	0.0523318	0.958264	0.942623	1.07908	VPS50
ENSG00000004776	2115.77	0.490331	0.207362	2.36461	0.0180491	0.056892	0.804479	HSPB6
ENSG00000004777	512.372	0.685371	0.208604	3.28551	0.00101798	0.00583582	0.713626	ARHGAP33
ENSG00000004779	830.521	-0.232865	0.105425	-2.20881	0.0271876	0.0697203	0.9441	NDUFAB1
ENSG00000004799	10305.2	0.0801655	0.350365	0.228806	0.81902	0.890288	1	PDK4
ENSG00000004809	40.2668	-0.121096	0.489888	-0.247191	0.80476	0.877984	1.00358	SLC22A16
ENSG00000004838	1528.45	2.11078	0.587108	3.59522	0.000324119	0.00168865	1	ZMYND10
ENSG00000004846	6.16892	1.23629	0.423171	2.9215	0.00348349	0.0122142	1	ABCB5
ENSG00000004848	36.3064	1.74653	0.717134	2.43543	0.014874	0.0406574	0.995609	ARX
ENSG00000004864	531.333	-0.366597	0.0815044	-4.49787	6.86366e-06	6.22849e-05	1.07908	SLC25A13
ENSG00000004866	1090.41	-0.751557	0.114716	-6.55146	5.69784e-11	1.63285e-09	1.43562	ST7
ENSG00000004897	996.864	-0.130162	0.106435	-1.22292	0.22136	0.361955	0.9441	CDC27
ENSG00000004939	13.1072	-2.47738	0.695002	-3.56457	0.000364451	0.00253702	0.690999	SLC4A1
ENSG00000004948	4.44417	-0.206394	0.396344	-0.520745	0.602544	1	0.61043	CALCR
ENSG00000004961	401.644	-0.253492	0.0866103	-2.92681	0.00342457	0.0159573	0.713626	HCCS
ENSG00000004975	918.175	-0.208848	0.0613462	-3.40441	0.000663077	0.0032278	0.9441	DVL2
ENSG00000005001	356.144	0.444514	0.289534	1.53527	0.124716	0.287831	0.717099	PRSS22
ENSG00000005007	3200.24	0.0352866	0.0823056	0.428726	0.668123	0.641409	1.31674	UPF1
ENSG00000005020	1309.41	-0.260413	0.142366	-1.82918	0.0673728	0.107199	1.36889	SKAP2
ENSG00000005022	2460.97	-0.807433	0.120323	-6.71053	1.93919e-11	1.06211e-09	0.804479	SLC25A5
ENSG00000005059	376.453	-0.104057	0.152065	-0.684293	0.49379	0.628968	1	MCUB
ENSG00000005075	434.31	-0.350718	0.118106	-2.96952	0.00298261	0.0142176	0.713626	POLR2J
ENSG00000005100	635.192	0.0713698	0.0843465	0.84615	0.397469	0.63052	0.801878	DHX33
ENSG00000005102	440.286	5.13828	0.48105	10.6814	1.24393e-26	2.40181e-23	1.07908	MEOX1
ENSG00000005108	301.656	1.04561	0.241701	4.32606	1.51797e-05	0.000141361	0.912922	THSD7A
ENSG00000005156	735.271	0.102578	0.105197	0.9751	0.329511	0.467417	1	LIG3
ENSG00000005175	464.988	0.214252	0.107666	1.98997	0.0465943	0.0962782	1.08413	RPAP3
ENSG00000005187	246.117	-1.66144	0.274416	-6.05445	1.40899e-09	4.31428e-08	0.899552	ACSM3
ENSG00000005189	99.3743	0.762502	0.193716	3.93618	8.2789e-05	0.000551229	0.969652	REXO5
ENSG00000005194	372.725	-0.363345	0.0907287	-4.00474	6.20845e-05	0.000557724	0.717099	CIAPIN1
ENSG00000005206	1151.65	0.378268	0.151071	2.50391	0.012283	0.0277698	1.31136	SPPL2B
ENSG00000005238	1163.03	-0.560876	0.114879	-4.8823	1.04853e-06	1.00326e-05	1.36889	FAM214B
ENSG00000005243	306.589	0.414533	0.187769	2.20767	0.0272671	0.0871066	0.717099	COPZ2
ENSG00000005249	427.405	0.15001	0.214834	0.698262	0.485013	0.585773	1.08581	PRKAR2B
ENSG00000005302	893.087	-0.250591	0.117667	-2.12966	0.0331993	0.0697308	1.15259	MSL3
ENSG00000005339	2475.49	-0.190696	0.0759161	-2.51194	0.012007	0.0406228	0.804479	CREBBP
ENSG00000005379	1283.14	1.0247	0.260599	3.93208	8.42141e-05	0.000545149	1	TSPOAP1
ENSG00000005381	87.4873	-3.03434	0.382974	-7.92309	2.31688e-15	2.52338e-13	0.995609	MPO
ENSG00000005421	11.9695	-0.267234	0.355933	-0.750799	0.452773	0.585255	1.01498	PON1
ENSG00000005436	307.082	0.0436703	0.110679	0.394568	0.693162	1	0.713626	GCFC2
ENSG00000005448	604.765	1.46954	0.341899	4.29817	1.72213e-05	0.000175179	0.801878	WDR54
ENSG00000005469	517.56	1.07245	0.202265	5.30222	1.14404e-07	1.87369e-06	1	CROT
ENSG00000005471	20.1301	2.92018	0.296235	9.85762	6.35354e-23	3.12324e-20	1.16349	ABCB4
ENSG00000005483	2740.04	-0.00876496	0.11693	-0.0749589	0.940247	0.811938	1.31439	KMT2E
ENSG00000005486	2193.47	-0.163388	0.12233	-1.33563	0.181669	0.29774	1	RHBDD2
ENSG00000005513	38.4827	1.1187	0.289314	3.86672	0.00011031	0.000717031	0.942147	SOX8
ENSG00000005700	1324.58	-0.125207	0.106726	-1.17316	0.240731	0.331335	1.15259	IBTK
ENSG00000005801	453.969	-0.00931028	0.108706	-0.0856463	0.931748	0.91993	1.08413	ZNF195
ENSG00000005810	2629.34	0.176887	0.120562	1.46719	0.142325	0.277218	0.860465	MYCBP2
ENSG00000005812	1282.81	0.103722	0.15335	0.676373	0.498804	0.504545	1.36889	FBXL3
ENSG00000005844	1198.49	-0.926954	0.251556	-3.68487	0.000228816	0.000967403	1.36889	ITGAL
ENSG00000005882	708.013	0.217556	0.144022	1.51058	0.130897	0.234681	0.98257	PDK2
ENSG00000005884	6042.64	-0.623172	0.171874	-3.62574	0.00028813	0.00121046	1.31674	ITGA3
ENSG00000005889	881.668	-0.17485	0.122131	-1.43166	0.15224	0.272011	0.9441	ZFX
ENSG00000005893	2975.41	-0.369145	0.145946	-2.52933	0.0114282	0.0261234	1.31674	LAMP2
ENSG00000005961	129.263	-1.62441	0.434689	-3.73694	0.000186273	0.00106506	0.995609	ITGA2B
ENSG00000005981	14.1641	0.513401	0.324896	1.5802	0.114061	0.185988	1.15543	ASB4
ENSG00000006007	2334.85	-0.432494	0.11929	-3.62558	0.000288318	0.00173711	0.860465	GDE1
ENSG00000006015	404.071	-0.253264	0.147668	-1.71509	0.0863285	0.216721	0.717099	C19orf60
ENSG00000006016	569.397	0.967513	0.317189	3.05027	0.00228633	0.0114049	0.713626	CRLF1
ENSG00000006025	773.457	0.48694	0.16123	3.02015	0.00252648	0.00953619	0.98257	OSBPL7
ENSG00000006042	1316.35	0.719014	0.129397	5.55663	2.75032e-08	4.23657e-07	1.31136	TMEM98
ENSG00000006047	11.9208	0.962971	0.382119	2.52008	0.0117327	0.0296519	1.15543	YBX2
ENSG00000006062	941.18	0.171963	0.135862	1.26572	0.205615	0.32763	1	MAP3K14
ENSG00000006071	147.612	-2.8187	0.446727	-6.30968	2.79612e-10	9.41436e-09	0.976704	ABCC8
ENSG00000006118	490.29	0.333365	0.208153	1.60153	0.109259	0.201142	1	TMEM132A
ENSG00000006125	4546.19	-0.155593	0.069312	-2.24482	0.0247794	0.0617083	1	AP2B1
ENSG00000006128	2.54165	0.736296	0.708017	1.03994	0.298367	0.433592	1	TAC1
ENSG00000006194	1063.98	0.0456483	0.0793868	0.575012	0.565283	0.705694	0.970843	ZNF263
ENSG00000006210	9924.94	1.65831	0.415585	3.9903	6.59897e-05	0.000353184	1.31674	CX3CL1
ENSG00000006282	1565.53	0.200789	0.138472	1.45004	0.147048	0.205156	1.31136	SPATA20
ENSG00000006283	62.4444	1.89285	0.314284	6.02274	1.71492e-09	4.12163e-08	1.15148	CACNA1G
ENSG00000006327	1340.94	-1.19755	0.31162	-3.84299	0.000121547	0.000565825	1.37985	TNFRSF12A
ENSG00000006377	1.21373	2.34938	0.650788	3.61005	0.00030614	0.00143832	1.13688	DLX6
ENSG00000006432	455.446	-0.0997219	0.235409	-0.423611	0.67185	0.984986	0.713626	MAP3K9
ENSG00000006451	1268.16	-0.93902	0.198811	-4.72317	2.322e-06	2.61608e-05	1	RALA
ENSG00000006453	1186.78	0.366722	0.20923	1.75272	0.0796496	0.121824	1.37985	BAIAP2L1
ENSG00000006459	1157.09	-0.222847	0.128973	-1.72785	0.0840143	0.163669	1	KDM7A
ENSG00000006468	1021.82	-0.967894	0.246014	-3.9343	8.34396e-05	0.000479699	1.15259	ETV1
ENSG00000006530	432.494	-0.086605	0.0655769	-1.32066	0.186614	0.286534	1.07908	AGK
ENSG00000006534	2455.39	0.248742	0.244828	1.01599	0.309635	0.528524	0.79867	ALDH3B1
ENSG00000006555	154.774	0.439763	0.218737	2.01046	0.0443824	0.101198	0.969652	TTC22
ENSG00000006576	601.938	0.530553	0.152213	3.4856	0.000491032	0.00242545	0.98257	PHTF2
ENSG00000006606	11.2007	-0.973355	0.391697	-2.48497	0.0129562	0.0490687	0.690999	CCL26
ENSG00000006607	516.578	0.455079	0.143689	3.16712	0.00153955	0.00580741	1.08581	FARP2
ENSG00000006611	26.4436	2.25474	0.520087	4.33531	1.45557e-05	0.000112941	1.14021	USH1C
ENSG00000006625	495.686	-0.220594	0.139323	-1.58332	0.113347	0.195007	1.07908	GGCT
ENSG00000006634	43.7824	-0.13188	0.147587	-0.893578	0.371548	0.511909	1	DBF4
ENSG00000006638	133.23	0.00900382	0.233004	0.0386424	0.969176	1	0.975706	TBXA2R
ENSG00000006652	1164.65	-0.595684	0.189169	-3.14896	0.00163854	0.00500833	1.37985	IFRD1
ENSG00000006695	275.473	-0.196522	0.0924362	-2.12603	0.0335004	0.080326	0.975706	COX10
ENSG00000006704	536.854	-0.666791	0.180941	-3.68512	0.000228592	0.00117147	1.08581	GTF2IRD1
ENSG00000006712	1357.46	-0.112805	0.114435	-0.985756	0.324253	0.461552	1	PAF1
ENSG00000006715	1327.34	0.00961798	0.0910594	0.105623	0.915881	0.799382	1.31136	VPS41
ENSG00000006740	853.207	-0.6718	0.138578	-4.84782	1.24824e-06	1.52151e-05	1	ARHGAP44
ENSG00000006744	1257.48	-0.0786437	0.0815204	-0.964712	0.334689	0.371178	1.37985	ELAC2
ENSG00000006747	298.633	-0.142144	0.272136	-0.522328	0.601442	0.722465	1	SCIN
ENSG00000006756	1230.45	0.273223	0.168031	1.62603	0.103943	0.193435	1	ARSD
ENSG00000006757	289.251	0.0515418	0.162657	0.316875	0.751339	1	0.713626	PNPLA4
ENSG00000006788	4.4185	-0.145119	0.383602	-0.378308	0.705202	0.804271	1	MYH13
ENSG00000006831	3339.48	-0.871769	0.163939	-5.31764	1.05121e-07	1.36694e-06	1.32496	ADIPOR2
ENSG00000006837	24.5768	0.63698	0.170223	3.74204	0.000182531	0.00093386	1.14021	CDKL3
ENSG00000007001	1.39474	2.17708	0.593882	3.66584	0.000246527	0.00140276	0.943026	UPP2
ENSG00000007038	61.8903	-0.365967	0.393701	-0.929555	0.352601	0.493923	0.995609	PRSS21
ENSG00000007047	700.133	-0.208222	0.0986493	-2.11073	0.0347955	0.0812083	1	MARK4
ENSG00000007062	786.467	2.95845	0.627973	4.71111	2.4637e-06	2.82958e-05	0.970843	PROM1
ENSG00000007080	687.496	-0.586899	0.128368	-4.57201	4.83074e-06	6.05509e-05	0.78565	CCDC124
ENSG00000007129	98.8769	-0.959197	0.338126	-2.83681	0.00455673	0.0155901	0.976704	CEACAM21
ENSG00000007168	3666.98	-0.041508	0.0733149	-0.566161	0.571284	0.509096	1.54857	PAFAH1B1
ENSG00000007171	51.3593	-1.26929	0.380911	-3.33224	0.000861489	0.0038178	1	NOS2
ENSG00000007174	1401.86	2.75419	0.662736	4.15578	3.24182e-05	0.000188599	1.37985	DNAH9
ENSG00000007202	4693.07	-0.180829	0.0929036	-1.94642	0.0516047	0.0895152	1.31439	KIAA0100
ENSG00000007216	5.4319	0.776616	0.626285	1.24004	0.214962	0.338638	1	SLC13A2
ENSG00000007237	3027.03	0.192678	0.206706	0.932134	0.351267	0.399617	1.31439	GAS7
ENSG00000007255	263.015	-0.147819	0.16912	-0.87405	0.382091	0.5647	0.899552	TRAPPC6A
ENSG00000007264	216.452	-0.393118	0.260284	-1.51034	0.130956	0.235969	0.975706	MATK
ENSG00000007306	7.42503	2.68871	0.407766	6.59375	4.28851e-11	1.49072e-09	1.20048	CEACAM7
ENSG00000007312	225.692	2.05232	0.323647	6.34122	2.27946e-10	7.66009e-09	1	CD79B
ENSG00000007314	24.6595	1.38571	0.389471	3.55793	0.000373791	0.00190711	1	SCN4A
ENSG00000007341	287.254	0.086933	0.112426	0.773246	0.439377	0.734171	0.71339	ST7L
ENSG00000007350	9.90518	-0.573849	0.354847	-1.61717	0.105841	0.193764	1.01602	TKTL1
ENSG00000007376	358.112	-0.348405	0.142806	-2.43971	0.0146991	0.0401121	1	RPUSD1
ENSG00000007384	1034.11	-0.491862	0.145577	-3.3787	0.00072829	0.00295275	1.15259	RHBDF1
ENSG00000007392	1651.87	0.293035	0.160158	1.82967	0.0672998	0.163102	0.804479	LUC7L
ENSG00000007402	2499.22	-1.96695	0.369729	-5.31998	1.03776e-07	2.11807e-06	0.786546	CACNA2D2
ENSG00000007516	879.497	1.605	0.473905	3.38676	0.000707237	0.00332535	0.970843	BAIAP3
ENSG00000007520	751.101	-0.496485	0.1132	-4.38592	1.15495e-05	0.000125065	0.801878	TSR3
ENSG00000007541	1170.15	-0.176185	0.124041	-1.42038	0.155497	0.20714	1.36889	PIGQ
ENSG00000007545	659.06	0.0989587	0.095413	1.03716	0.299661	0.434909	1	CRAMP1
ENSG00000007866	1348.46	0.213948	0.110098	1.94324	0.0519871	0.0870199	1.36889	TEAD3
ENSG00000007908	3676.27	4.15405	0.594573	6.98661	2.81611e-12	1.20411e-10	1.31439	SELE
ENSG00000007923	1014.53	-0.288221	0.0715258	-4.02961	5.58705e-05	0.000387651	1	DNAJC11
ENSG00000007933	675.496	0.777853	0.285448	2.72503	0.00642959	0.0244937	0.801878	FMO3
ENSG00000007944	1156.57	-0.233762	0.178429	-1.31012	0.190157	0.250591	1.31136	MYLIP
ENSG00000007952	4.57522	0.038604	0.412629	0.0935563	0.925462	1	0.61043	NOX1
ENSG00000007968	88.2695	-0.775568	0.335	-2.31513	0.020606	0.0532698	0.995609	E2F2
ENSG00000008018	2895.32	-0.382883	0.0844995	-4.53119	5.86515e-06	4.58793e-05	1.31439	PSMB1
ENSG00000008056	67.8471	-0.362299	0.259973	-1.3936	0.163438	0.275699	0.995609	SYN1
ENSG00000008083	641.13	-0.275619	0.121201	-2.27406	0.0229622	0.0579399	1	JARID2
ENSG00000008086	812.952	-0.954449	0.163271	-5.84579	5.04181e-09	1.50837e-07	0.78565	CDKL5
ENSG00000008118	38.5888	0.819437	0.300511	2.72681	0.00639491	0.0203084	1	CAMK1G
ENSG00000008128	58.6127	-0.397128	0.187403	-2.11911	0.0340813	0.0712858	1.15148	CDK11A
ENSG00000008130	1761.74	-0.543784	0.0904416	-6.01254	1.82639e-09	6.11294e-08	0.786546	NADK
ENSG00000008196	4.85169	2.15055	0.877503	2.45076	0.0142554	0.0391283	1	TFAP2B
ENSG00000008226	2163.46	2.25099	0.563692	3.99329	6.51629e-05	0.000528212	0.804479	DLEC1
ENSG00000008256	1453.13	0.167809	0.127491	1.31625	0.188091	0.238805	1.37985	CYTH3
ENSG00000008277	165.906	1.0925	0.260594	4.19235	2.76074e-05	0.000220039	0.976704	ADAM22
ENSG00000008282	2183.57	0.123582	0.142224	0.868926	0.384887	0.625121	0.786546	SYPL1
ENSG00000008283	2213.04	0.242276	0.153603	1.57729	0.11473	0.251715	0.786546	CYB561
ENSG00000008294	3467.06	-0.402396	0.130172	-3.09125	0.00199313	0.00613367	1.31674	SPAG9
ENSG00000008300	104.724	0.33303	0.166566	1.99938	0.0455672	0.103351	0.969652	CELSR3
ENSG00000008311	738.892	-0.460663	0.167325	-2.75311	0.0059032	0.0232171	0.78565	AASS
ENSG00000008323	105.851	1.28546	0.32894	3.90789	9.31053e-05	0.000604734	0.976704	PLEKHG6
ENSG00000008324	328.942	-0.190264	0.102784	-1.85111	0.0641539	0.172145	0.717099	SS18L2
ENSG00000008382	432.245	-0.419504	0.137522	-3.05045	0.002285	0.00806404	1.08581	MPND
ENSG00000008394	3026.75	-0.946049	0.18078	-5.23314	1.66655e-07	2.04759e-06	1.31674	MGST1
ENSG00000008405	695.438	-0.300628	0.202538	-1.4843	0.137729	0.246416	0.970843	CRY1
ENSG00000008438	34.1625	-2.91574	0.578294	-5.04197	4.60761e-07	6.65976e-06	0.958253	PGLYRP1
ENSG00000008441	3170.97	-0.00317472	0.141962	-0.0223631	0.982158	0.832076	1.32496	NFIX
ENSG00000008513	3511.34	-0.304341	0.147355	-2.06536	0.0388885	0.0623835	1.54857	ST3GAL1
ENSG00000008516	633.158	-2.69824	0.349787	-7.71394	1.21996e-14	1.33265e-12	0.801878	MMP25
ENSG00000008517	1505.19	-0.382706	0.316763	-1.20818	0.226979	0.276074	1.37985	IL32
ENSG00000008710	2183.69	0.361221	0.105229	3.43271	0.000597585	0.00281872	1	PKD1
ENSG00000008735	39.7939	-0.681208	0.204993	-3.32308	0.000890306	0.00391006	1.00358	MAPK8IP2
ENSG00000008838	2249.6	-0.205633	0.153822	-1.33682	0.181282	0.297202	1	MED24
ENSG00000008853	4997.53	-1.45014	0.235864	-6.1482	7.83687e-10	1.78048e-08	1.32496	RHOBTB2
ENSG00000008869	1156.83	-0.069777	0.104195	-0.669678	0.503063	0.524263	1.31136	HEATR5B
ENSG00000008952	3204.41	-0.04837	0.0801788	-0.603276	0.546325	0.552929	1.32496	SEC62
ENSG00000008988	3525.69	-0.283252	0.125151	-2.26328	0.0236183	0.0473861	1.31439	RPS20
ENSG00000009307	12639.3	-0.237807	0.0758166	-3.13661	0.00170916	0.00539344	1.31674	CSDE1
ENSG00000009335	2205.15	-0.122634	0.0711993	-1.72241	0.0849954	0.165271	1	UBE3C
ENSG00000009413	1569.89	0.0999503	0.128064	0.780474	0.435112	0.469798	1.31136	REV3L
ENSG00000009694	181.07	0.551445	0.276967	1.99101	0.0464795	0.104514	0.975706	TENM1
ENSG00000009709	0.496545	1.39735	1.36605	1.02292	0.306348	0.391025	1.17893	PAX7
ENSG00000009765	75.6168	0.647968	0.267171	2.42529	0.015296	0.0430359	0.958253	IYD
ENSG00000009780	358.699	-0.0201887	0.141029	-0.143153	0.886169	1	0.713626	FAM76A
ENSG00000009790	315.648	0.141304	0.288735	0.489391	0.624565	0.788537	0.912922	TRAF3IP3
ENSG00000009830	596.858	-0.212837	0.0932007	-2.28364	0.0223928	0.0576033	0.98257	POMT2
ENSG00000009844	715.494	0.0110645	0.0850754	0.130056	0.896522	0.949311	1	VTA1
ENSG00000009950	219.002	-0.762945	0.214856	-3.55096	0.000383836	0.00199074	0.975706	MLXIPL
ENSG00000009954	2299.01	-0.139964	0.0763061	-1.83424	0.0666187	0.153384	0.860465	BAZ1B
ENSG00000010017	1263.89	0.0538904	0.0789356	0.682714	0.494788	0.629854	1	RANBP9
ENSG00000010030	154.538	-0.0206068	0.257198	-0.0801204	0.936141	0.997951	0.976704	ETV7
ENSG00000010072	230.166	0.0635681	0.105377	0.603242	0.546348	0.675157	1	SPRTN
ENSG00000010165	794.406	-0.229575	0.0919293	-2.4973	0.0125144	0.0351568	1	METTL13
ENSG00000010219	461.04	-0.0998497	0.10611	-0.941003	0.346703	0.456444	1.08581	DYRK4
ENSG00000010244	2759.45	-0.0700996	0.0920991	-0.761132	0.446578	0.422713	1.54857	ZNF207
ENSG00000010256	2613.04	-0.25467	0.116599	-2.18415	0.0289513	0.0839194	0.79867	UQCRC1
ENSG00000010270	983.508	-0.641482	0.0958139	-6.69509	2.15546e-11	7.098e-10	1.43562	STARD3NL
ENSG00000010278	8431.58	0.315614	0.145921	2.16291	0.0305483	0.0581404	1.32496	CD9
ENSG00000010282	45.6037	2.04054	0.568663	3.58831	0.000332834	0.00172233	1.00358	HHATL
ENSG00000010292	1008.08	0.0757805	0.134033	0.565387	0.571811	0.725807	0.9441	NCAPD2
ENSG00000010295	965.751	-0.294345	0.175647	-1.67578	0.0937814	0.178663	1	IFFO1
ENSG00000010310	472.803	1.4742	0.414367	3.55772	0.000374089	0.00178205	1.08413	GIPR
ENSG00000010318	123.737	0.11293	0.144859	0.779588	0.435634	0.576834	0.995609	PHF7
ENSG00000010319	1380.37	-1.31795	0.359462	-3.66644	0.000245951	0.00118424	1.15259	SEMA3G
ENSG00000010322	4114.08	0.168795	0.111846	1.50917	0.131256	0.187738	1.31439	NISCH
ENSG00000010327	6456.4	-0.607637	0.239392	-2.53825	0.0111407	0.0223718	1.54857	STAB1
ENSG00000010361	464.642	0.850454	0.242542	3.50641	0.000454188	0.00210987	1.07908	FUZ
ENSG00000010379	22.4724	-0.266654	0.351064	-0.759558	0.447519	0.586603	1	SLC6A13
ENSG00000010404	3418.21	0.229626	0.129513	1.773	0.0762291	0.12151	1.32496	IDS
ENSG00000010438	4.24226	-0.678527	0.534374	-1.26976	0.20417	0.365203	0.859676	PRSS3
ENSG00000010539	251.186	-0.000919776	0.0985795	-0.0093303	0.992556	1	0.899552	ZNF200
ENSG00000010610	3601.52	0.217701	0.191636	1.13601	0.255952	0.277044	1.54857	CD4
ENSG00000010626	1233.3	1.78714	0.435754	4.10126	4.10902e-05	0.000299129	1	LRRC23
ENSG00000010671	674.392	-0.624744	0.254597	-2.45386	0.0141333	0.0398493	0.970843	BTK
ENSG00000010704	344.537	0.273067	0.12687	2.15234	0.0313703	0.0803658	0.912922	HFE
ENSG00000010803	1119.27	-0.196169	0.0767523	-2.55587	0.0105922	0.0273363	1.15259	SCMH1
ENSG00000010810	1685.58	-0.393405	0.187432	-2.09892	0.0358244	0.099701	0.79867	FYN
ENSG00000010818	1726.2	-0.124107	0.230283	-0.538935	0.589931	0.712194	1	HIVEP2
ENSG00000010932	132.666	2.34442	0.406074	5.77337	7.77025e-09	1.82044e-07	0.969652	FMO1
ENSG00000011007	1971.72	-0.493536	0.0777618	-6.34677	2.19889e-10	9.09488e-09	0.79867	ELOA
ENSG00000011009	398.514	-0.179332	0.117379	-1.5278	0.126563	0.225269	1	LYPLA2
ENSG00000011021	1111.5	-0.438873	0.0870111	-5.04387	4.56214e-07	4.61392e-06	1.43562	CLCN6
ENSG00000011028	4891.56	0.149598	0.221435	0.675583	0.499305	0.459708	1.54857	MRC2
ENSG00000011052	3.02278	-0.0691919	0.405996	-0.170425	0.864676	1	0.85293	NME1-NME2
ENSG00000011083	8.66262	0.51723	0.295122	1.7526	0.0796714	0.15505	1.01498	SLC6A7
ENSG00000011105	2376.56	-0.170235	0.15828	-1.07553	0.282138	0.498526	0.786546	TSPAN9
ENSG00000011114	972.194	0.162232	0.095267	1.70292	0.0885839	0.178672	0.9441	BTBD7
ENSG00000011132	302.92	-0.264733	0.0973745	-2.71871	0.00655366	0.0273295	0.71339	APBA3
ENSG00000011143	416.929	0.824202	0.212143	3.88513	0.000102276	0.000641704	1	MKS1
ENSG00000011198	624.934	-1.23185	0.166084	-7.41705	1.19757e-13	9.24963e-12	0.970843	ABHD5
ENSG00000011201	621.194	-0.403898	0.273007	-1.47944	0.139022	0.24259	1	ANOS1
ENSG00000011243	1478.79	-0.0380931	0.09632	-0.395485	0.692485	0.794708	1	AKAP8L
ENSG00000011258	517.32	0.226966	0.146606	1.54814	0.121589	0.283425	0.713626	MBTD1
ENSG00000011260	551.153	-0.237555	0.0838817	-2.83203	0.00462539	0.0205276	0.713626	UTP18
ENSG00000011275	1355.72	-0.0154944	0.0686568	-0.225678	0.821452	0.892233	1	RNF216
ENSG00000011295	1079.2	-0.0328651	0.0901122	-0.364713	0.715326	0.632779	1.43562	TTC19
ENSG00000011304	4461.76	-0.373075	0.0838811	-4.44766	8.68101e-06	5.60563e-05	1.54857	PTBP1
ENSG00000011332	15.9283	1.23327	0.371739	3.31757	0.000908037	0.00393254	1.01602	DPF1
ENSG00000011347	244.957	1.0375	0.233799	4.43756	9.09857e-06	7.33441e-05	1.17868	SYT7
ENSG00000011376	478.682	-0.0220443	0.110179	-0.200076	0.841421	0.906394	1	LARS2
ENSG00000011405	2056.63	-0.0695753	0.15848	-0.439016	0.66065	0.851538	0.860465	PIK3C2A
ENSG00000011422	2042.55	-1.00778	0.313169	-3.21802	0.00129078	0.0053672	1	PLAUR
ENSG00000011426	204.408	-0.145371	0.365946	-0.397248	0.691185	0.851812	0.899552	ANLN
ENSG00000011451	1133.64	-0.286759	0.0982886	-2.91752	0.00352826	0.00919893	1.43562	WIZ
ENSG00000011454	1970.85	0.140304	0.0803596	1.74595	0.0808203	0.191687	0.786546	RABGAP1
ENSG00000011465	36277.3	0.522091	0.21933	2.38038	0.0172946	0.0320097	1.54857	DCN
ENSG00000011478	242.404	-0.0432981	0.113001	-0.383168	0.701596	0.75888	1.08473	QPCTL
ENSG00000011485	1346.86	-0.0337274	0.0805367	-0.418784	0.675374	0.648223	1.31136	PPP5C
ENSG00000011523	1003.02	0.779192	0.154545	5.04184	4.61075e-07	5.63427e-06	1.15259	CEP68
ENSG00000011566	748.151	-0.103937	0.137676	-0.754942	0.450284	0.69835	0.78565	MAP4K3
ENSG00000011590	37.485	1.43946	0.432399	3.32901	0.000871538	0.00385355	1	ZBTB32
ENSG00000011600	3220.27	-1.09602	0.285699	-3.83628	0.000124912	0.000599244	1.32496	TYROBP
ENSG00000011638	562.997	0.321164	0.163873	1.95984	0.0500148	0.101699	1.08581	TMEM159
ENSG00000011677	2.7746	4.06551	0.79654	5.10396	3.3262e-07	5.48123e-06	0.859676	GABRA3
ENSG00000012048	215.565	0.10715	0.166104	0.645079	0.518876	0.701157	0.899552	BRCA1
ENSG00000012061	1691.81	0.129042	0.087498	1.4748	0.140266	0.244351	1	ERCC1
ENSG00000012124	367.199	0.787185	0.294129	2.67633	0.00744332	0.0303203	0.71339	CD22
ENSG00000012171	1440.9	-0.745816	0.206306	-3.6151	0.000300237	0.00158194	1	SEMA3B
ENSG00000012174	422.101	0.111476	0.101539	1.09786	0.272264	0.522324	0.71339	MBTPS2
ENSG00000012211	207.08	-0.159427	0.102859	-1.54996	0.121151	0.20451	1.08473	PRICKLE3
ENSG00000012223	2230.05	2.19211	0.489691	4.47652	7.58685e-06	8.915e-05	0.786546	LTF
ENSG00000012232	1394.16	0.181632	0.0809687	2.24323	0.0248818	0.0619035	1	EXTL3
ENSG00000012504	3.28609	1.04019	0.532797	1.95231	0.0509012	0.116029	0.93649	NR1H4
ENSG00000012660	2486.89	-0.371051	0.130279	-2.84813	0.00439767	0.016805	0.860465	ELOVL5
ENSG00000012779	3204.24	-1.45325	0.279246	-5.20418	1.94854e-07	2.04018e-06	1.54857	ALOX5
ENSG00000012817	1318.1	0.795385	1.06364	0.747799	0.454581	0.535205	1.15259	KDM5D
ENSG00000012822	4617.28	0.100105	0.126399	0.791972	0.428377	0.462793	1.31674	CALCOCO1
ENSG00000012963	888.887	0.0430551	0.0556891	0.773133	0.439444	0.57854	1	UBR7
ENSG00000012983	1161.6	-0.079605	0.109311	-0.728243	0.466465	0.476617	1.37985	MAP4K5
ENSG00000013016	559.196	0.274496	0.15657	1.75319	0.0795696	0.156706	1	EHD3
ENSG00000013275	1508.14	-0.393499	0.116457	-3.37893	0.000727677	0.00253702	1.37985	PSMC4
ENSG00000013288	1862.35	-0.0342827	0.107708	-0.318292	0.750264	0.994689	0.786546	MAN2B2
ENSG00000013293	1.28655	1.66459	0.7979	2.08621	0.0369592	0.101819	0.801154	SLC7A14
ENSG00000013297	197.944	0.225637	0.228554	0.987236	0.323527	0.460812	1	CLDN11
ENSG00000013306	2284.85	-0.358128	0.119747	-2.9907	0.0027834	0.0115011	0.860465	SLC25A39
ENSG00000013364	6602.34	-0.533082	0.125893	-4.23439	2.29173e-05	0.000184662	1	MVP
ENSG00000013374	1487.2	-0.0670353	0.0630707	-1.06286	0.287845	0.33298	1.36889	NUB1
ENSG00000013375	1036.88	-0.290517	0.12976	-2.23888	0.0251635	0.0640384	0.970843	PGM3
ENSG00000013392	222.342	0.502188	0.105235	4.77207	1.82341e-06	2.11541e-05	1	RWDD2A
ENSG00000013441	3608.82	0.118261	0.187589	0.630426	0.528416	0.479954	1.54857	CLK1
ENSG00000013503	280.494	-0.596161	0.120579	-4.94414	7.64794e-07	1.32661e-05	0.717099	POLR3B
ENSG00000013523	1092.14	0.255064	0.111948	2.2784	0.0227027	0.0601616	0.9441	ANGEL1
ENSG00000013561	889.577	0.0141765	0.0981803	0.144393	0.88519	0.734567	1.43562	RNF14
ENSG00000013563	998.492	-0.347976	0.0984508	-3.53452	0.000408519	0.00150777	1.43562	DNASE1L1
ENSG00000013573	171.357	0.319404	0.249059	1.28244	0.199688	0.326392	0.975706	DDX11
ENSG00000013583	1019.17	-0.541213	0.10555	-5.12756	2.93521e-07	4.52527e-06	0.9441	HEBP1
ENSG00000013588	11645.2	-1.27538	0.274708	-4.64268	3.43921e-06	2.90423e-05	1.31439	GPRC5A
ENSG00000013619	315.904	-0.562169	0.197817	-2.84186	0.00448506	0.0162808	0.912922	MAMLD1
ENSG00000013725	282.35	0.299628	0.310147	0.966083	0.334003	0.603188	0.717099	CD6
ENSG00000013810	620.892	-0.682383	0.23522	-2.90104	0.00371923	0.0157811	0.78565	TACC3
ENSG00000014123	797.833	0.281799	0.0920256	3.06218	0.00219728	0.00849786	0.98257	UFL1
ENSG00000014138	339.399	-0.426838	0.115078	-3.7091	0.000207993	0.00154042	0.713626	POLA2
ENSG00000014164	535.645	-0.465933	0.118436	-3.93405	8.35278e-05	0.000507047	1.07908	ZC3H3
ENSG00000014216	3921.49	-0.195016	0.11294	-1.72673	0.0842171	0.132031	1.31439	CAPN1
ENSG00000014257	144.55	-1.92747	0.212732	-9.06059	1.29741e-19	3.31966e-17	1	ACPP
ENSG00000014641	2451.06	-0.0764904	0.0858624	-0.890848	0.373011	0.604415	0.79867	MDH1
ENSG00000014824	1283.99	-0.000190924	0.0856556	-0.00222898	0.998222	0.818402	1.37985	SLC30A9
ENSG00000014914	576.737	0.638515	0.132585	4.81588	1.46555e-06	1.63429e-05	1.08581	MTMR11
ENSG00000014919	660.955	-0.157512	0.0716754	-2.19757	0.0279796	0.0813966	0.801878	COX15
ENSG00000015133	1874.84	0.6947	0.233086	2.98045	0.00287824	0.0125755	0.79867	CCDC88C
ENSG00000015153	299.74	0.0908801	0.128867	0.705224	0.480671	0.777569	0.717099	YAF2
ENSG00000015171	2151.38	0.0519951	0.103683	0.501482	0.616032	0.850224	0.804479	ZMYND11
ENSG00000015285	805.241	-1.17668	0.249572	-4.7148	2.41953e-06	3.27184e-05	0.801878	WAS
ENSG00000015413	76.5243	2.66561	0.483864	5.50901	3.60849e-08	7.1049e-07	0.958253	DPEP1
ENSG00000015475	643.87	-0.364325	0.155265	-2.34648	0.0189518	0.0593226	0.801878	BID
ENSG00000015479	3.64517	-0.0412498	0.273041	-0.151076	0.879916	1	0.860555	MATR3
ENSG00000015520	12.3272	0.835536	0.360953	2.31481	0.0206235	0.0531179	1	NPC1L1
ENSG00000015532	709.187	0.228744	0.106887	2.14006	0.03235	0.0775589	0.98257	XYLT2
ENSG00000015568	3.33473	-0.36564	0.308892	-1.18371	0.236526	0.408375	0.859676	RGPD5
ENSG00000015592	1.71478	1.05697	0.457333	2.31117	0.0208233	0.0796004	0.613242	STMN4
ENSG00000015676	2144.9	-0.0509644	0.0520097	-0.9799	0.327135	0.464861	1	NUDCD3
ENSG00000016082	3.96526	1.9245	0.695859	2.76564	0.00568111	0.0208639	0.859676	ISL1
ENSG00000016391	300.959	-0.729727	0.171364	-4.25834	2.05947e-05	0.000169124	1	CHDH
ENSG00000016402	414.358	0.349617	0.311245	1.12328	0.261317	0.420502	0.912922	IL20RA
ENSG00000016602	25.2918	5.85345	0.829462	7.05692	1.70234e-12	8.69249e-11	1.14021	CLCA4
ENSG00000016864	1219.91	0.423092	0.0936322	4.51866	6.22313e-06	5.42197e-05	1.15259	GLT8D1
ENSG00000017260	2441.07	-0.49159	0.106118	-4.63249	3.61297e-06	4.35625e-05	0.860465	ATP2C1
ENSG00000017427	1429.42	1.58322	0.36159	4.3785	1.19501e-05	0.00010693	1	IGF1
ENSG00000017483	630.291	-0.402525	0.17764	-2.26596	0.0234541	0.0604044	0.970843	SLC38A5
ENSG00000017797	1439	-0.162003	0.0810944	-1.99771	0.0457478	0.0780403	1.37985	RALBP1
ENSG00000018189	841.5	-0.110628	0.123342	-0.896923	0.36976	0.388518	1.43562	RUFY3
ENSG00000018236	188.284	1.1694	0.240078	4.8709	1.1109e-06	1.28045e-05	1.08473	CNTN1
ENSG00000018280	4802.44	-1.6803	0.335835	-5.00336	5.63396e-07	6.00235e-06	1.31439	SLC11A1
ENSG00000018408	2836.49	0.0440578	0.156541	0.281446	0.778368	0.710244	1.32496	WWTR1
ENSG00000018510	1015.87	-0.00892017	0.106737	-0.0835711	0.933397	1	0.970843	AGPS
ENSG00000018610	334.833	-0.073832	0.0797583	-0.925697	0.354603	0.631847	0.71339	CXorf56
ENSG00000018625	1353.28	2.68183	0.360467	7.43989	1.0077e-13	6.83703e-12	1.15259	ATP1A2
ENSG00000018699	365.446	-0.113591	0.0926942	-1.22544	0.220411	0.369875	0.912922	TTC27
ENSG00000018869	77.1741	-0.0362902	0.117683	-0.308373	0.757798	0.844101	1	ZNF582
ENSG00000019102	708.361	-0.332064	0.213153	-1.55787	0.119264	0.218187	0.98257	VSIG2
ENSG00000019144	3508.82	-0.0984108	0.165135	-0.595943	0.551213	0.495831	1.54857	PHLDB1
ENSG00000019169	5524.08	-1.42177	0.423678	-3.35578	0.000791419	0.00283137	1.31674	MARCO
ENSG00000019186	365.691	1.31617	0.850654	1.54724	0.121805	0.234942	0.912922	CYP24A1
ENSG00000019485	476.209	0.0504241	0.151148	0.333607	0.738676	0.785605	1.08581	PRDM11
ENSG00000019505	12.9453	-0.340176	0.555075	-0.612847	0.539977	0.861873	0.690999	SYT13
ENSG00000019549	562.144	0.7787	0.216423	3.59804	0.000320618	0.00156751	1.07908	SNAI2
ENSG00000019582	58668.8	-0.137533	0.213942	-0.642851	0.520321	0.474294	1.54857	CD74
ENSG00000019991	884.553	0.00228538	0.273724	0.00834922	0.993338	0.794311	1.43562	HGF
ENSG00000019995	1295.01	-0.0676293	0.0941369	-0.718414	0.472502	0.609599	1	ZRANB1
ENSG00000020129	831.271	0.177403	0.113471	1.56342	0.117954	0.16077	1.43562	NCDN
ENSG00000020181	2035.79	0.520609	0.179388	2.90214	0.00370624	0.0154409	0.804479	ADGRA2
ENSG00000020256	251.267	0.266456	0.103911	2.56427	0.0103392	0.0300923	1	ZFP64
ENSG00000020426	302.017	0.443223	0.127449	3.47764	0.000505844	0.00323962	0.717099	MNAT1
ENSG00000020577	1365.26	-0.33598	0.242818	-1.38367	0.166459	0.24977	1.15259	SAMD4A
ENSG00000020633	592.588	-0.0693517	0.259558	-0.267191	0.789322	0.824536	1.07908	RUNX3
ENSG00000020922	514.858	0.242638	0.12409	1.95534	0.0505427	0.109384	1	MRE11
ENSG00000021300	692.8	0.718938	0.271822	2.64489	0.00817181	0.0252253	0.98257	PLEKHB1
ENSG00000021355	4184.25	-0.910764	0.171996	-5.29527	1.18841e-07	1.94199e-06	1	SERPINB1
ENSG00000021461	1.87354	-0.0436408	0.549819	-0.0793731	0.936736	1	0.859676	CYP3A43
ENSG00000021488	11.9197	0.824566	0.322797	2.55444	0.0106357	0.0304231	1.01498	SLC7A9
ENSG00000021574	336.802	0.304595	0.159744	1.90677	0.05655	0.155622	0.717099	SPAST
ENSG00000021645	287.787	1.14611	0.231126	4.95883	7.092e-07	1.24895e-05	0.713626	NRXN3
ENSG00000021762	1003.79	-0.0428355	0.0820488	-0.522074	0.601619	0.722641	1	OSBPL5
ENSG00000021776	1102.2	-0.135289	0.065103	-2.07808	0.0377023	0.0907592	0.9441	AQR
ENSG00000021826	102.172	-0.00934843	0.246989	-0.0378495	0.969808	1	1	CPS1
ENSG00000021852	65.138	-0.718409	0.494659	-1.45233	0.14641	0.230482	1.12366	C8B
ENSG00000022267	9357.3	0.253814	0.222105	1.14277	0.253135	0.311012	1.31674	FHL1
ENSG00000022277	2156.94	-0.281684	0.0732603	-3.84497	0.000120566	0.000899874	0.786546	RTFDC1
ENSG00000022556	227.171	0.0959007	0.342672	0.279862	0.779584	0.925698	0.899552	NLRP2
ENSG00000022567	664.348	-0.240022	0.164864	-1.45588	0.145426	0.256808	0.970843	SLC45A4
ENSG00000022840	3750.48	-0.388676	0.0618891	-6.28021	3.38124e-10	8.52687e-09	1.31439	RNF10
ENSG00000022976	368.335	0.280528	0.111687	2.51174	0.0120139	0.0366277	0.912922	ZNF839
ENSG00000023041	951.191	-0.267899	0.0548049	-4.88824	1.01743e-06	9.36241e-06	1.43562	ZDHHC6
ENSG00000023171	198.066	-0.150983	0.230133	-0.656069	0.511779	0.608947	1.08473	GRAMD1B
ENSG00000023191	4039.86	-0.737103	0.123785	-5.95471	2.60538e-09	6.76727e-08	1	RNH1
ENSG00000023228	1643.18	-0.133677	0.0734649	-1.8196	0.06882	0.139559	1	NDUFS1
ENSG00000023287	1583.64	0.0275811	0.16457	0.167595	0.866902	0.92581	1	RB1CC1
ENSG00000023318	1545.66	-0.477484	0.0980822	-4.86821	1.12616e-06	1.05992e-05	1.36889	ERP44
ENSG00000023330	1518.05	-0.79621	0.152272	-5.22888	1.70539e-07	2.02559e-06	1.36889	ALAS1
ENSG00000023445	2524.25	-0.179685	0.267874	-0.670783	0.502359	0.752446	0.786546	BIRC3
ENSG00000023516	1509.06	0.148301	0.146697	1.01093	0.31205	0.35444	1.36889	AKAP11
ENSG00000023572	103.377	-0.473914	0.149866	-3.16226	0.00156552	0.00631984	0.995609	GLRX2
ENSG00000023608	234.502	0.389809	0.159121	2.44976	0.0142952	0.0342403	1.17868	SNAPC1
ENSG00000023697	612.205	-0.390311	0.0786405	-4.96323	6.93313e-07	1.10662e-05	0.801878	DERA
ENSG00000023734	1897.17	-0.306172	0.0956786	-3.2	0.00137426	0.00676645	0.804479	STRAP
ENSG00000023839	57.1103	-0.311663	0.206717	-1.50768	0.131637	0.212166	1.12366	ABCC2
ENSG00000023892	742.93	0.00623771	0.206872	0.0301525	0.975945	1	0.98257	DEF6
ENSG00000023902	1540.52	-0.361387	0.171705	-2.10469	0.0353181	0.082205	1	PLEKHO1
ENSG00000023909	517.16	-0.147367	0.205396	-0.717477	0.47308	0.575106	1.08581	GCLM
ENSG00000024048	1539.68	-0.0560656	0.091572	-0.612257	0.540368	0.552675	1.31136	UBR2
ENSG00000024422	4045.88	-0.78737	0.152887	-5.15	2.60483e-07	3.02134e-06	1.32496	EHD2
ENSG00000024526	26.9495	-0.0970415	0.414639	-0.234039	0.814955	0.80438	1.15543	DEPDC1
ENSG00000024862	683.854	0.258674	0.140005	1.8476	0.0646597	0.160954	0.78565	CCDC28A
ENSG00000025039	825.88	-0.855173	0.158404	-5.3987	6.71257e-08	1.24485e-06	0.9441	RRAGD
ENSG00000025156	324.103	0.284509	0.120284	2.36531	0.018015	0.047486	1	HSF2
ENSG00000025293	1253.22	-0.0850837	0.124299	-0.684506	0.493656	0.497545	1.37985	PHF20
ENSG00000025423	540.881	-2.25128	0.328073	-6.86212	6.78481e-12	3.20822e-10	1.08413	HSD17B6
ENSG00000025434	1028.38	-0.197479	0.190127	-1.03867	0.298959	0.330667	1.43562	NR1H3
ENSG00000025708	3180.79	-0.574005	0.196941	-2.91459	0.00356151	0.00993151	1.31674	TYMP
ENSG00000025770	978.78	-0.536056	0.104921	-5.10913	3.2365e-07	3.42139e-06	1.43562	NCAPH2
ENSG00000025772	776.784	0.437155	0.154514	2.82922	0.00466622	0.0190881	0.78565	TOMM34
ENSG00000025796	1473.72	0.0110791	0.101985	0.108634	0.913493	0.775101	1.36889	SEC63
ENSG00000025800	1753.28	-0.0105845	0.0671398	-0.157649	0.874733	1	0.79867	KPNA6
ENSG00000026025	36864.6	-0.110381	0.150916	-0.731404	0.464532	0.493202	1.31439	VIM
ENSG00000026036	3.1545	0.1667	0.323942	0.514597	0.606834	0.759662	0.93649	RTEL1-TNFRSF6B
ENSG00000026103	860.845	-0.427624	0.155865	-2.74356	0.00607774	0.0199648	0.970843	FAS
ENSG00000026297	601.422	-0.424884	0.159583	-2.66247	0.00775705	0.023845	1	RNASET2
ENSG00000026508	9802.12	-0.644623	0.15761	-4.08999	4.31399e-05	0.000217502	1.54857	CD44
ENSG00000026559	10.9984	0.709281	0.36046	1.96771	0.0491012	0.105795	1.01498	KCNG1
ENSG00000026652	720.461	0.0218674	0.11846	0.184598	0.853544	1	0.78565	AGPAT4
ENSG00000026751	708.583	1.35407	0.364684	3.713	0.000204816	0.0013999	0.78565	SLAMF7
ENSG00000026950	1734.35	-0.0233705	0.142647	-0.163835	0.869861	1	0.804479	BTN3A1
ENSG00000027001	412.744	0.315185	0.177787	1.77283	0.0762576	0.197731	0.71339	MIPEP
ENSG00000027075	1751.71	-0.16809	0.132974	-1.26408	0.206201	0.328248	1	PRKCH
ENSG00000027644	4.2566	3.2974	0.571048	5.77429	7.72773e-09	2.72319e-07	0.61043	INSRR
ENSG00000027697	5381.81	-0.755381	0.128646	-5.87177	4.31169e-09	7.19357e-08	1.54857	IFNGR1
ENSG00000027847	532.331	0.0483321	0.103852	0.465392	0.64165	0.71631	1.07908	B4GALT7
ENSG00000027869	146.549	-0.0613694	0.328806	-0.186643	0.851941	0.930171	0.976704	SH2D2A
ENSG00000028116	429.835	-0.277261	0.101968	-2.71908	0.00654631	0.0207036	1	VRK2
ENSG00000028137	3218.81	-0.965836	0.207265	-4.65992	3.16336e-06	2.33943e-05	1.54857	TNFRSF1B
ENSG00000028203	1443.73	-0.0295618	0.0832983	-0.354891	0.722671	0.742937	1.15259	VEZT
ENSG00000028277	387.765	0.294876	0.289703	1.01786	0.308747	0.476757	0.912922	POU2F2
ENSG00000028310	637.028	-0.0793178	0.063605	-1.24704	0.212384	0.403047	0.78565	BRD9
ENSG00000028528	2676.35	-0.494535	0.0901002	-5.48872	4.0485e-08	5.15256e-07	1.54857	SNX1
ENSG00000028839	327.228	-0.0853748	0.109905	-0.776804	0.437274	0.729175	0.717099	TBPL1
ENSG00000029153	363.999	0.692295	0.213641	3.24046	0.00119337	0.00542154	0.912922	ARNTL2
ENSG00000029363	1687.25	0.186387	0.130879	1.42412	0.154411	0.31071	0.804479	BCLAF1
ENSG00000029364	1690.01	0.192536	0.0612678	3.14254	0.0016749	0.00755321	0.860465	SLC39A9
ENSG00000029534	66.26	0.233337	0.285784	0.816481	0.414225	0.508793	1.12366	ANK1
ENSG00000029559	4.30221	2.17289	0.659634	3.29409	0.000987412	0.00428153	1	IBSP
ENSG00000029639	178.463	-0.00169527	0.0978804	-0.0173198	0.986181	0.902957	1.17868	TFB1M
ENSG00000029725	1609.21	-0.0755988	0.0672102	-1.12481	0.260669	0.306864	1.37985	RABEP1
ENSG00000029993	825.088	1.34515	0.322805	4.16708	3.08531e-05	0.000239644	0.98257	HMGB3
ENSG00000030066	1132.48	-0.0614922	0.0649328	-0.947012	0.343633	0.482429	1	NUP160
ENSG00000030110	301.06	-0.123162	0.147067	-0.837458	0.402335	0.690536	0.71339	BAK1
ENSG00000030304	45.9814	-0.0752394	0.340011	-0.221285	0.82487	0.932967	0.942147	MUSK
ENSG00000030419	347.717	1.10713	0.261442	4.23471	2.28845e-05	0.000199234	0.912922	IKZF2
ENSG00000030582	12712	-0.888264	0.254887	-3.48493	0.000492266	0.00190711	1.31674	GRN
ENSG00000031003	1030.88	0.338203	0.142524	2.37295	0.0176468	0.0478345	0.970843	FAM13B
ENSG00000031081	2450.03	-0.760954	0.196825	-3.86614	0.00011057	0.000684177	1	ARHGAP31
ENSG00000031691	78.0091	0.00823232	0.170123	0.0483906	0.961405	0.901671	1.15148	CENPQ
ENSG00000031698	3611.58	-0.884227	0.149554	-5.91243	3.37104e-09	6.64344e-08	1.32496	SARS
ENSG00000031823	1328.76	-0.230087	0.0735774	-3.12715	0.00176513	0.00532974	1.37985	RANBP3
ENSG00000032219	730.623	-0.185799	0.118943	-1.56208	0.11827	0.216709	0.98257	ARID4A
ENSG00000032389	459.246	-0.0958881	0.123875	-0.774073	0.438887	0.546936	1.07908	EIPR1
ENSG00000032444	2354.21	-0.938837	0.189181	-4.96264	6.95413e-07	1.12744e-05	0.786546	PNPLA6
ENSG00000032742	443.446	0.694748	0.22998	3.02091	0.00252019	0.00881009	1.07908	IFT88
ENSG00000033011	281.613	-0.0477756	0.150848	-0.316714	0.751461	1	0.71339	ALG1
ENSG00000033030	749.767	0.00351669	0.094651	0.0371543	0.970362	1	0.970843	ZCCHC8
ENSG00000033050	1023.28	-0.274691	0.112928	-2.43245	0.0149972	0.0428437	0.9441	ABCF2
ENSG00000033100	1743.99	-0.0525319	0.133828	-0.392531	0.694666	0.796646	1	CHPF2
ENSG00000033122	3.09839	2.75116	0.633359	4.34376	1.40066e-05	0.00012225	1	LRRC7
ENSG00000033170	638.987	0.717069	0.117939	6.08001	1.20178e-09	4.21728e-08	0.78565	FUT8
ENSG00000033178	959.733	0.0806673	0.143608	0.56172	0.574307	0.713521	0.970843	UBA6
ENSG00000033327	2182.14	-1.23153	0.192133	-6.4098	1.45715e-10	6.2599e-09	0.804479	GAB2
ENSG00000033627	1896.1	-0.654333	0.101944	-6.41854	1.37588e-10	5.93894e-09	0.804479	ATP6V0A1
ENSG00000033800	1480.83	-0.131606	0.103085	-1.27667	0.20172	0.289234	1.15259	PIAS1
ENSG00000033867	669.83	0.756187	0.217217	3.48125	0.000499077	0.00248834	0.970843	SLC4A7
ENSG00000034053	192.8	0.0491052	0.197057	0.249193	0.803212	0.893479	0.975706	APBA2
ENSG00000034152	1421.24	-0.643776	0.202631	-3.17709	0.00148763	0.00461308	1.37985	MAP2K3
ENSG00000034239	1044.56	2.10263	0.652084	3.22447	0.00126206	0.00552303	0.9441	EFCAB1
ENSG00000034510	23151.2	-0.503923	0.170005	-2.96415	0.00303515	0.00871948	1.31674	TMSB10
ENSG00000034533	181.611	0.36577	0.098079	3.72934	0.000191981	0.00108694	1	ASTE1
ENSG00000034677	2219.51	0.114423	0.150268	0.761457	0.446384	0.686357	0.79867	RNF19A
ENSG00000034693	288.46	0.0506579	0.0828	0.611811	0.540663	0.843998	0.713626	PEX3
ENSG00000034713	1858.43	0.223964	0.0749266	2.98911	0.00279792	0.011547	0.860465	GABARAPL2
ENSG00000034971	322.8	1.42391	0.614463	2.31732	0.0204864	0.056899	0.912922	MYOC
ENSG00000035115	887.658	-0.0636619	0.122431	-0.519982	0.603076	0.723885	1	SH3YL1
ENSG00000035141	569.341	-0.124021	0.106298	-1.16673	0.24332	0.350199	1.08413	FAM136A
ENSG00000035403	6167.43	-0.111084	0.145268	-0.764684	0.44446	0.473751	1.32496	VCL
ENSG00000035499	28.1356	-0.133254	0.294993	-0.451718	0.651472	0.785341	0.958253	DEPDC1B
ENSG00000035664	755.071	-1.51081	0.267429	-5.64938	1.61025e-08	4.15456e-07	0.78565	DAPK2
ENSG00000035681	1002.87	-0.22942	0.0876259	-2.61818	0.00884014	0.0264959	1	NSMAF
ENSG00000035687	973.711	0.161354	0.0857072	1.88261	0.0597529	0.0937932	1.43562	ADSS
ENSG00000035720	49.496	2.09209	0.331963	6.30216	2.93526e-10	9.94973e-09	0.958253	STAP1
ENSG00000035862	12906.2	0.432857	0.172245	2.51303	0.0119698	0.0237707	1.54857	TIMP2
ENSG00000035928	1247.1	-0.267116	0.0816607	-3.27105	0.00107148	0.00458943	1	RFC1
ENSG00000036054	744.377	-0.0780122	0.133216	-0.585606	0.55814	0.797728	0.801878	TBC1D23
ENSG00000036257	1446.68	-0.0788324	0.076346	-1.03257	0.301806	0.393362	1.15259	CUL3
ENSG00000036448	140.835	0.823707	0.240992	3.41798	0.00063088	0.00302261	0.969652	MYOM2
ENSG00000036473	16.6857	-0.0769497	0.45809	-0.167979	0.8666	0.84584	1.14021	OTC
ENSG00000036530	27.9166	0.759645	0.208975	3.6351	0.000277877	0.00153317	0.958253	CYP46A1
ENSG00000036549	713.515	0.0338616	0.0929455	0.364317	0.715622	0.811964	1	ZZZ3
ENSG00000036565	1.37931	0.680703	0.575558	1.18268	0.236935	0.381108	0.943026	SLC18A1
ENSG00000036672	332.361	1.33254	0.322562	4.1311	3.61036e-05	0.000290276	0.912922	USP2
ENSG00000036828	5.60337	2.96973	0.551735	5.38253	7.34463e-08	2.04049e-06	0.58329	CASR
ENSG00000037042	400.567	0.347868	0.112025	3.10528	0.001901	0.00981831	0.713626	TUBG2
ENSG00000037241	13.0645	-0.191412	0.188503	-1.01543	0.309899	0.446458	1	RPL26L1
ENSG00000037280	1151.81	-0.341798	0.208876	-1.63637	0.101763	0.147636	1.37985	FLT4
ENSG00000037474	1246.25	-0.198723	0.0882097	-2.25285	0.0242687	0.0468669	1.36889	NSUN2
ENSG00000037637	996.533	0.135344	0.0890707	1.51952	0.128632	0.233619	0.970843	FBXO42
ENSG00000037749	466.857	0.23602	0.157255	1.50087	0.133388	0.220487	1.08413	MFAP3
ENSG00000037757	641.612	0.276271	0.154837	1.78427	0.0743806	0.152139	0.970843	MRI1
ENSG00000037897	294.098	-0.276092	0.199816	-1.38173	0.167054	0.299455	0.912922	METTL1
ENSG00000037965	5.93688	-0.198322	0.648948	-0.305606	0.759905	1	0.61043	HOXC8
ENSG00000038002	345.386	-0.0218024	0.109986	-0.198228	0.842866	0.907284	1	AGA
ENSG00000038210	380.376	0.00145127	0.168175	0.00862951	0.993115	1	1	PI4K2B
ENSG00000038219	1632.56	-0.143632	0.103039	-1.39395	0.163332	0.308114	0.860465	BOD1L1
ENSG00000038274	1585.24	0.0940657	0.113017	0.832313	0.405232	0.428594	1.37985	MAT2B
ENSG00000038295	171.969	0.812865	0.218196	3.72539	0.000195015	0.00103047	1.08473	TLL1
ENSG00000038358	1023.13	-0.238318	0.0980196	-2.43133	0.0150434	0.0304231	1.43562	EDC4
ENSG00000038382	3047.48	-0.0168445	0.093916	-0.179357	0.857657	0.762961	1.31439	TRIO
ENSG00000038427	7232.04	-0.347843	0.351842	-0.988635	0.322842	0.330943	1.54857	VCAN
ENSG00000038532	983.114	-0.32327	0.0812901	-3.97674	6.98656e-05	0.000467196	1	CLEC16A
ENSG00000038945	2788.31	-1.15545	0.368347	-3.13684	0.00170776	0.00539714	1.31439	MSR1
ENSG00000039068	3079.16	0.102789	0.227507	0.451804	0.65141	0.6305	1.31439	CDH1
ENSG00000039123	1097.13	-0.0749728	0.0811041	-0.924402	0.355277	0.376751	1.43562	SKIV2L2
ENSG00000039139	1687.19	1.55518	0.472468	3.29161	0.000996173	0.00431566	1	DNAH5
ENSG00000039319	1129.1	0.00946541	0.12603	0.0751043	0.940132	0.887802	1.15259	ZFYVE16
ENSG00000039523	3166.21	-0.727847	0.133257	-5.46196	4.70895e-08	6.7869e-07	1.31674	RIPOR1
ENSG00000039537	586.184	2.27815	0.579544	3.93094	8.46157e-05	0.000547345	1	C6
ENSG00000039560	2158.33	0.157121	0.155439	1.01082	0.312102	0.528847	0.804479	RAI14
ENSG00000039600	5.96897	1.13599	0.448499	2.53287	0.0113133	0.0485889	0.61043	SOX30
ENSG00000039650	763.411	-0.140113	0.103152	-1.35832	0.174362	0.295105	0.970843	PNKP
ENSG00000040199	417.676	-0.121786	0.157105	-0.775186	0.43823	0.732735	0.713626	PHLPP2
ENSG00000040275	177.918	-0.167646	0.151222	-1.10861	0.2676	0.353303	1.17868	SPDL1
ENSG00000040341	567.676	0.11762	0.0759511	1.54862	0.121473	0.283235	0.713626	STAU2
ENSG00000040487	274.359	-0.432195	0.12204	-3.54143	0.000397969	0.00201045	1	PQLC2
ENSG00000040531	642.893	-0.577374	0.104519	-5.5241	3.31174e-08	6.51186e-07	0.970843	CTNS
ENSG00000040608	53.8258	-0.816651	0.250037	-3.26612	0.00109031	0.00482675	0.958253	RTN4R
ENSG00000040633	1021.95	-0.138085	0.116359	-1.18671	0.23534	0.371074	0.970843	PHF23
ENSG00000040731	10.5058	-0.270819	0.512216	-0.528721	0.596999	0.64967	1.15543	CDH10
ENSG00000040933	1060.06	0.195132	0.097229	2.00694	0.0447565	0.0742458	1.43562	INPP4A
ENSG00000041353	517.781	-0.372119	0.271031	-1.37298	0.16976	0.265859	1.08413	RAB27B
ENSG00000041357	1894.23	-0.343084	0.100499	-3.4138	0.000640644	0.00298752	1	PSMA4
ENSG00000041515	48.2613	-0.0851617	0.37389	-0.227772	0.819824	0.893612	0.995609	MYO16
ENSG00000041802	1013.4	-0.190667	0.0996426	-1.91351	0.0556831	0.121214	0.970843	LSG1
ENSG00000041880	728.631	0.126573	0.0835639	1.51468	0.129853	0.233134	0.98257	PARP3
ENSG00000041982	7410.47	-0.123357	0.377128	-0.327095	0.743596	0.833716	1	TNC
ENSG00000041988	336.708	-0.0371634	0.110622	-0.33595	0.736909	1	0.713626	THAP3
ENSG00000042062	313.488	-1.26444	0.28818	-4.38769	1.14561e-05	0.000137689	0.71339	RIPOR3
ENSG00000042088	302	0.57111	0.135308	4.22082	2.43413e-05	0.000210085	0.912922	TDP1
ENSG00000042286	645.73	-0.740754	0.137688	-5.37993	7.45134e-08	1.32943e-06	0.970843	AIFM2
ENSG00000042317	213.127	0.637472	0.171292	3.72156	0.000197999	0.00113635	0.975706	SPATA7
ENSG00000042429	104.296	0.344658	0.0937452	3.67654	0.000236419	0.00129286	1	MED17
ENSG00000042445	1035.24	-0.316334	0.134349	-2.35456	0.0185446	0.0433186	1.15259	RETSAT
ENSG00000042493	4980.29	-0.650402	0.267903	-2.42775	0.0151929	0.0327227	1.32496	CAPG
ENSG00000042753	1487.5	-0.769689	0.195399	-3.93906	8.18017e-05	0.000424928	1.31136	AP2S1
ENSG00000042781	4.01276	2.70976	0.701889	3.86067	0.000113077	0.000696442	1	USH2A
ENSG00000042813	1.09176	1.47023	0.916472	1.60422	0.108665	0.200255	1	ZPBP
ENSG00000042832	58.6289	0.342658	0.285319	1.20096	0.229765	0.367911	0.958253	TG
ENSG00000042980	413.062	1.81663	0.313608	5.79268	6.9272e-09	1.73187e-07	0.912922	ADAM28
ENSG00000043039	53.1726	2.39757	0.540979	4.43192	9.33983e-06	8.99121e-05	0.958253	BARX2
ENSG00000043093	327.218	0.12995	0.14502	0.896086	0.370207	0.510377	1	DCUN1D1
ENSG00000043143	1607.51	0.189703	0.0901646	2.10396	0.0353818	0.063445	1.37985	JADE2
ENSG00000043355	1.83169	1.25836	1.00402	1.25332	0.210088	0.350107	0.93649	ZIC2
ENSG00000043462	1411.75	-0.750649	0.23828	-3.15027	0.00163118	0.00651707	1	LCP2
ENSG00000043514	417.71	0.313174	0.123645	2.53286	0.0113138	0.0425956	0.717099	TRIT1
ENSG00000043591	323.785	-1.97573	0.368184	-5.36617	8.04275e-08	1.38325e-06	1	ADRB1
ENSG00000044090	1117.01	0.164997	0.0972183	1.69718	0.0896619	0.1539	1.15259	CUL7
ENSG00000044115	7534.99	-0.366205	0.102434	-3.57503	0.000350187	0.00180317	1	CTNNA1
ENSG00000044446	898.294	-0.220834	0.0867815	-2.54471	0.0109369	0.0234848	1.43562	PHKA2
ENSG00000044459	265.943	0.212641	0.12938	1.64353	0.100273	0.191705	0.975706	CNTLN
ENSG00000044524	403.338	2.44225	0.311285	7.8457	4.30546e-15	4.36062e-13	1	EPHA3
ENSG00000044574	5475.88	-0.64446	0.203915	-3.16044	0.00157531	0.00504535	1.31439	HSPA5
ENSG00000046604	1161.98	0.29552	0.222241	1.32973	0.183608	0.26935	1.15259	DSG2
ENSG00000046647	373.741	0.131015	0.114301	1.14623	0.251701	0.408909	0.912922	GEMIN8
ENSG00000046651	819.797	0.110819	0.113278	0.978291	0.32793	0.471981	0.98257	OFD1
ENSG00000046653	546.221	-0.767543	0.254183	-3.01965	0.00253068	0.00879474	1.08581	GPM6B
ENSG00000046889	822.443	0.243252	0.205955	1.18109	0.237567	0.373487	0.970843	PREX2
ENSG00000047056	843.081	-0.0139456	0.0890567	-0.156592	0.875566	0.953476	0.970843	WDR37
ENSG00000047188	1010.41	0.145529	0.104863	1.3878	0.165197	0.283151	0.970843	YTHDC2
ENSG00000047230	450	0.277731	0.0801351	3.46578	0.00052869	0.00237512	1.08413	CTPS2
ENSG00000047249	967.005	-0.231265	0.0811009	-2.85157	0.00435043	0.0154425	0.9441	ATP6V1H
ENSG00000047315	2232.08	0.111411	0.0750699	1.4841	0.137783	0.240816	1	POLR2B
ENSG00000047346	1047.01	0.440965	0.166867	2.64262	0.00822682	0.0261876	0.9441	FAM214A
ENSG00000047365	858.158	-0.707741	0.155366	-4.5553	5.23114e-06	3.85062e-05	1.43562	ARAP2
ENSG00000047410	3664.41	-0.00795583	0.075187	-0.105814	0.91573	0.964642	1	TPR
ENSG00000047457	1225.5	2.42216	0.479013	5.05656	4.26882e-07	4.71698e-06	1.31136	CP
ENSG00000047578	1257.49	0.977432	0.215989	4.52537	6.02891e-06	4.71364e-05	1.31136	KIAA0556
ENSG00000047579	493.453	-0.183237	0.0867762	-2.11161	0.03472	0.0759166	1.08413	DTNBP1
ENSG00000047597	84.9148	0.139269	0.244769	0.568983	0.569368	0.62966	1.15148	XK
ENSG00000047617	163.966	-0.0920796	0.253902	-0.362658	0.716861	0.826227	0.976704	ANO2
ENSG00000047621	462.961	0.00778728	0.0992229	0.0784827	0.937444	0.924097	1.08413	C12orf4
ENSG00000047634	394.425	-0.187647	0.172736	-1.08632	0.277337	0.527548	0.717099	SCML1
ENSG00000047644	2870.6	-0.812915	0.127608	-6.3704	1.88536e-10	5.0686e-09	1.31674	WWC3
ENSG00000047648	540.623	-0.7997	0.180669	-4.42632	9.58543e-06	8.25279e-05	1.08413	ARHGAP6
ENSG00000047662	4.25775	-0.962251	0.314701	-3.05767	0.00223066	0.00896614	0.93649	FAM184B
ENSG00000047849	6903.76	-0.260242	0.123388	-2.10914	0.0349326	0.0653261	1.31439	MAP4
ENSG00000047932	862.684	0.388372	0.136954	2.83578	0.00457141	0.0153445	1	GOPC
ENSG00000047936	1891.48	-1.18892	0.340947	-3.48712	0.000488243	0.00285208	0.804479	ROS1
ENSG00000048028	690.505	0.652436	0.149029	4.37793	1.19813e-05	0.000108672	0.98257	USP28
ENSG00000048052	220.699	1.26706	0.21144	5.99254	2.0659e-09	4.75582e-08	1.17868	HDAC9
ENSG00000048140	1218.33	-0.166715	0.0820595	-2.03164	0.0421902	0.0735384	1.36889	TSPAN17
ENSG00000048162	470.785	-0.305689	0.211013	-1.44867	0.147429	0.328719	0.713626	NOP16
ENSG00000048342	989.966	1.38119	0.292502	4.72197	2.33574e-06	1.91825e-05	1.43562	CC2D2A
ENSG00000048392	1133.04	-0.000675003	0.145068	-0.00465302	0.996287	1	1	RRM2B
ENSG00000048405	405.497	-0.108232	0.139237	-0.777317	0.436972	0.614949	0.912922	ZNF800
ENSG00000048462	62.8002	2.75951	0.464412	5.94195	2.81657e-09	7.25765e-08	1	TNFRSF17
ENSG00000048471	1090.69	0.123925	0.127476	0.972143	0.330979	0.469021	1	SNX29
ENSG00000048540	1800.12	-0.325239	0.199312	-1.63181	0.102719	0.228175	0.79867	LMO3
ENSG00000048544	262.249	-0.0963449	0.0697786	-1.38072	0.167364	0.262759	1.08473	MRPS10
ENSG00000048545	1.90133	3.23782	0.746129	4.33949	1.42811e-05	0.000186005	0.617702	GUCA1A
ENSG00000048649	1276.1	0.0903684	0.0946036	0.955232	0.33946	0.429434	1.15259	RSF1
ENSG00000048707	2800.68	-0.0672859	0.0804125	-0.836759	0.402728	0.442047	1.31674	VPS13D
ENSG00000048740	2951.94	-0.399418	0.134089	-2.97874	0.00289434	0.00832759	1.32496	CELF2
ENSG00000048828	3599.53	-0.132419	0.0758613	-1.74554	0.0808906	0.112414	1.54857	FAM120A
ENSG00000048991	582.817	0.119609	0.0902579	1.32519	0.185107	0.301993	1	R3HDM1
ENSG00000049089	419.119	1.45829	0.234428	6.22065	4.95105e-10	2.06712e-08	0.713626	COL9A2
ENSG00000049130	419.335	-0.235814	0.209125	-1.12762	0.25948	0.503803	0.71339	KITLG
ENSG00000049167	158.442	0.193708	0.0918921	2.10799	0.0350317	0.0816622	1	ERCC8
ENSG00000049192	213.398	0.773361	0.26275	2.94334	0.00324696	0.0117802	0.975706	ADAMTS6
ENSG00000049239	3784.96	-0.0988129	0.10903	-0.906294	0.36478	0.363105	1.54857	H6PD
ENSG00000049245	2892.82	-0.293923	0.0694614	-4.23146	2.32179e-05	0.000147516	1.32496	VAMP3
ENSG00000049246	1014.77	0.312813	0.296578	1.05474	0.291544	0.426226	1	PER3
ENSG00000049247	6.10306	0.371365	0.523538	0.709338	0.478115	0.614367	1	UTS2
ENSG00000049249	56.8916	0.211907	0.378582	0.559737	0.575659	0.700546	1	TNFRSF9
ENSG00000049283	111.8	2.36406	0.442964	5.33691	9.45421e-08	1.62341e-06	0.975706	EPN3
ENSG00000049323	4551.33	1.64473	0.223966	7.34364	2.07856e-13	1.14113e-11	1.32496	LTBP1
ENSG00000049449	456.242	-0.226059	0.184131	-1.22771	0.219557	0.324917	1.07908	RCN1
ENSG00000049540	9364.6	0.41354	0.303533	1.36242	0.173064	0.230937	1.32496	ELN
ENSG00000049541	413.524	-0.370281	0.106254	-3.48486	0.000492397	0.00239458	1	RFC2
ENSG00000049618	1964.91	0.0928767	0.0853052	1.08876	0.276261	0.458238	0.860465	ARID1B
ENSG00000049656	2816.78	-0.335016	0.12579	-2.66329	0.00773804	0.0188235	1.32496	CLPTM1L
ENSG00000049759	3165.13	-0.851285	0.207675	-4.09912	4.14725e-05	0.000301461	1	NEDD4L
ENSG00000049768	54.759	1.33138	0.322755	4.12504	3.70669e-05	0.000284998	0.958253	FOXP3
ENSG00000049769	121.268	0.0760771	0.108678	0.70002	0.483915	0.622002	0.995609	PPP1R3F
ENSG00000049860	3590.78	-0.442016	0.177209	-2.49432	0.0126197	0.0248024	1.54857	HEXB
ENSG00000049883	241.935	0.451257	0.146967	3.07047	0.00213725	0.00762634	1.08473	PTCD2
ENSG00000050030	49.5683	1.27262	0.290189	4.38547	1.15733e-05	0.0001078	0.958253	NEXMIF
ENSG00000050130	876.972	0.0656823	0.0848094	0.774469	0.438653	0.577786	1	JKAMP
ENSG00000050165	5415.85	-0.132846	0.184717	-0.719187	0.472025	0.498914	1.31439	DKK3
ENSG00000050327	226.038	-0.237859	0.186155	-1.27775	0.201339	0.283906	1.17868	ARHGEF5
ENSG00000050344	273.315	0.543092	0.129515	4.19329	2.74942e-05	0.00023486	0.899552	NFE2L3
ENSG00000050393	625.636	-0.498682	0.0936789	-5.32331	1.01895e-07	1.69838e-06	1	MCUR1
ENSG00000050405	3612.15	0.0786816	0.094102	0.836131	0.403081	0.442971	1.31439	LIMA1
ENSG00000050426	1274.46	-0.114776	0.107763	-1.06507	0.286843	0.332076	1.36889	LETMD1
ENSG00000050438	388.256	1.81949	0.366672	4.96217	6.97094e-07	9.22156e-06	1	SLC4A8
ENSG00000050555	1150.09	-1.71261	0.439104	-3.90025	9.60952e-05	0.000468353	1.36889	LAMC3
ENSG00000050628	133.277	0.557175	0.413399	1.34779	0.177726	0.299817	0.969652	PTGER3
ENSG00000050730	160.203	-1.95332	0.498537	-3.9181	8.92493e-05	0.000571403	1	TNIP3
ENSG00000050748	1112.47	-0.224102	0.0606355	-3.69588	0.000219123	0.00124078	0.970843	MAPK9
ENSG00000050767	123.236	1.16783	0.213285	5.47543	4.36462e-08	8.24988e-07	0.976704	COL23A1
ENSG00000050820	1435.17	-0.414988	0.162332	-2.55642	0.0105755	0.0273127	1.15259	BCAR1
ENSG00000051009	1570.1	-0.141595	0.086472	-1.63747	0.101533	0.153384	1.31136	FAM160A2
ENSG00000051108	4853.62	0.476977	0.215141	2.21704	0.0266202	0.0523331	1.31439	HERPUD1
ENSG00000051128	355.365	-0.21034	0.14447	-1.45594	0.145409	0.323953	0.717099	HOMER3
ENSG00000051180	50.8674	-0.438383	0.311937	-1.40536	0.159915	0.270205	1	RAD51
ENSG00000051341	65.8753	0.40441	0.286645	1.41084	0.158292	0.24044	1.15148	POLQ
ENSG00000051382	818.622	-0.399812	0.0874071	-4.57414	4.7819e-06	4.94453e-05	0.98257	PIK3CB
ENSG00000051523	2363.62	-0.42623	0.211264	-2.01753	0.0436407	0.115851	0.804479	CYBA
ENSG00000051596	9.62562	-0.475139	0.215993	-2.19979	0.027822	0.058338	1.2016	THOC3
ENSG00000051620	1291.99	-0.00248463	0.105517	-0.0235472	0.981214	0.837079	1.31136	HEBP2
ENSG00000051825	329.954	0.232063	0.133743	1.73514	0.0827165	0.173955	0.912922	MPHOSPH9
ENSG00000052126	887.367	0.667236	0.192632	3.46379	0.000532624	0.00189624	1.43562	PLEKHA5
ENSG00000052344	1944.67	-1.03671	0.264717	-3.91632	8.99115e-05	0.000690539	0.804479	PRSS8
ENSG00000052723	657.403	0.208272	0.116024	1.79508	0.072641	0.145908	1	SIKE1
ENSG00000052749	904.548	-0.500176	0.184523	-2.71064	0.00671534	0.018787	1.15259	RRP12
ENSG00000052795	1782.85	-0.42219	0.160829	-2.62509	0.00866265	0.0316568	0.786546	FNIP2
ENSG00000052802	1615.82	-1.80875	0.26679	-6.77968	1.20441e-11	5.78774e-10	1	MSMO1
ENSG00000052841	2134.34	-0.0802529	0.0806875	-0.994614	0.319924	0.541197	0.79867	TTC17
ENSG00000052850	9.32649	4.83234	0.78088	6.18833	6.08057e-10	1.544e-08	1.2016	ALX4
ENSG00000053108	60.3696	-0.258777	0.337567	-0.766595	0.443322	0.525805	1.15148	FSTL4
ENSG00000053254	1807.07	0.0555749	0.124036	0.448055	0.654113	0.76411	1	FOXN3
ENSG00000053328	33.7147	0.684534	0.246076	2.7818	0.00540583	0.0175711	1.00358	METTL24
ENSG00000053371	711.821	0.264469	0.125825	2.10187	0.0355642	0.100357	0.78565	AKR7A2
ENSG00000053372	700.486	-0.29583	0.153763	-1.92393	0.0543632	0.118816	0.970843	MRTO4
ENSG00000053438	27.6297	0.173336	0.278291	0.622859	0.533377	0.596641	1.16349	NNAT
ENSG00000053501	398.182	-0.342738	0.0996353	-3.43992	0.000581886	0.00364677	0.713626	USE1
ENSG00000053524	23.0837	0.822631	0.191936	4.28597	1.81947e-05	0.000134676	1.16349	MCF2L2
ENSG00000053702	77.4551	1.54799	0.28333	5.46356	4.6669e-08	7.57827e-07	1.15148	NRIP2
ENSG00000053747	1985.66	-0.641224	0.223643	-2.86718	0.00414149	0.0159937	0.860465	LAMA3
ENSG00000053770	765.048	0.0332519	0.105048	0.316541	0.751592	0.982078	0.801878	AP5M1
ENSG00000053900	836.508	0.283297	0.146534	1.93331	0.0531975	0.0853495	1.43562	ANAPC4
ENSG00000053918	918.498	-0.588593	0.174571	-3.37165	0.000747185	0.00301434	1.15259	KCNQ1
ENSG00000054116	1270.47	-0.240526	0.0742459	-3.23959	0.00119701	0.003838	1.37985	TRAPPC3
ENSG00000054118	3262.8	-0.101927	0.0738121	-1.38089	0.167312	0.199361	1.54857	THRAP3
ENSG00000054148	1439.44	-0.0598581	0.130532	-0.458572	0.646542	0.628334	1.31136	PHPT1
ENSG00000054179	70.6734	2.35699	0.430526	5.47468	4.383e-08	7.16318e-07	1.15148	ENTPD2
ENSG00000054219	208.206	0.793615	0.245491	3.23276	0.001226	0.00524794	0.975706	LY75
ENSG00000054267	1277.95	0.137954	0.111358	1.23884	0.215405	0.266873	1.36889	ARID4B
ENSG00000054277	534.985	-0.951909	0.224781	-4.23483	2.28721e-05	0.000172812	1.08413	OPN3
ENSG00000054282	650.1	-0.405523	0.0812824	-4.98906	6.06725e-07	8.15556e-06	1	SDCCAG8
ENSG00000054356	7.05305	0.54937	0.514454	1.06787	0.28558	0.365436	1.20135	PTPRN
ENSG00000054392	270.352	1.41768	0.192157	7.37773	1.61012e-13	1.08243e-11	1.08473	HHAT
ENSG00000054523	1730.68	-0.399234	0.114548	-3.48531	0.000491562	0.00286823	0.804479	KIF1B
ENSG00000054598	405.56	1.55011	0.351172	4.41411	1.01424e-05	0.00012371	0.71339	FOXC1
ENSG00000054611	955.668	-0.0669046	0.0837213	-0.799135	0.424212	0.564224	1	TBC1D22A
ENSG00000054654	5407.27	0.423146	0.178515	2.37037	0.0177702	0.0374195	1.31674	SYNE2
ENSG00000054690	211.01	1.38986	0.328594	4.22972	2.33984e-05	0.000191907	0.975706	PLEKHH1
ENSG00000054793	1629.72	0.957034	0.192146	4.98075	6.33377e-07	1.02718e-05	0.79867	ATP9A
ENSG00000054803	57.1	3.54226	0.4589	7.71903	1.17215e-14	1.05526e-12	1	CBLN4
ENSG00000054938	199.868	1.16134	0.506253	2.29399	0.021791	0.0519712	1.08473	CHRDL2
ENSG00000054965	1596.45	0.239008	0.0955248	2.50205	0.0123478	0.0347552	1	FAM168A
ENSG00000054967	569.72	-1.20644	0.251223	-4.80228	1.56871e-06	1.8578e-05	1	RELT
ENSG00000054983	1296.88	-0.135737	0.119598	-1.13494	0.256399	0.302782	1.37985	GALC
ENSG00000055044	1235.6	-0.220947	0.137463	-1.60732	0.107984	0.178549	1.15259	NOP58
ENSG00000055070	3683.02	-0.212796	0.0824704	-2.58027	0.00987244	0.0202547	1.54857	SZRD1
ENSG00000055118	134.518	0.560795	0.242233	2.31511	0.020607	0.054163	0.975706	KCNH2
ENSG00000055130	1428.58	-0.185825	0.0722312	-2.57265	0.0100924	0.0226891	1.37985	CUL1
ENSG00000055147	517.977	0.0588096	0.0781591	0.752435	0.45179	0.557161	1.08413	FAM114A2
ENSG00000055163	1171.21	-0.14044	0.119167	-1.17851	0.238594	0.286525	1.37985	CYFIP2
ENSG00000055208	2210.01	-0.408282	0.108095	-3.77707	0.000158685	0.00113104	0.786546	TAB2
ENSG00000055211	1101.98	-0.0659165	0.082047	-0.803399	0.421744	0.428683	1.43562	GINM1
ENSG00000055332	1452.87	0.00632551	0.132143	0.0478686	0.961821	0.80209	1.36889	EIF2AK2
ENSG00000055483	1923.03	-0.21567	0.137685	-1.5664	0.117255	0.212291	1	USP36
ENSG00000055609	2666.04	-0.150413	0.120005	-1.25339	0.210065	0.26834	1.32496	KMT2C
ENSG00000055732	196.426	0.00818199	0.253918	0.032223	0.974294	0.895731	1.17868	MCOLN3
ENSG00000055813	90.5347	-1.89461	0.303409	-6.24442	4.25378e-10	1.37332e-08	0.958253	CCDC85A
ENSG00000055917	3045.98	0.135891	0.106131	1.28042	0.200399	0.320966	1	PUM2
ENSG00000055950	993.638	-0.0773432	0.0793349	-0.974895	0.329612	0.420273	1.15259	MRPL43
ENSG00000055955	14.999	0.525391	0.287639	1.82657	0.0677651	0.137966	1	ITIH4
ENSG00000055957	8.86362	1.0026	0.305863	3.27792	0.00104573	0.00449724	1	ITIH1
ENSG00000056050	161.453	-0.0374022	0.120278	-0.310963	0.755828	0.860459	0.969652	HPF1
ENSG00000056097	1477.39	-0.0647779	0.109711	-0.590442	0.554895	0.563195	1.31136	ZFR
ENSG00000056277	98.5313	0.31118	0.11422	2.7244	0.00644193	0.0208475	0.975706	ZNF280C
ENSG00000056291	4.19687	4.05932	0.618083	6.56759	5.11354e-11	3.29531e-09	0.58329	NPFFR2
ENSG00000056487	8.1187	1.65371	0.276979	5.97054	2.36469e-09	6.21961e-08	1	PHF21B
ENSG00000056558	918.18	0.158499	0.208956	0.75853	0.448134	0.611554	0.9441	TRAF1
ENSG00000056586	1579.32	-0.0124207	0.0924007	-0.134422	0.893069	0.762875	1.36889	RC3H2
ENSG00000056736	169.319	-1.33108	0.282718	-4.70817	2.49955e-06	2.80256e-05	0.995609	IL17RB
ENSG00000056972	858.909	-0.430656	0.130236	-3.30674	0.000943895	0.00305237	1.43562	TRAF3IP2
ENSG00000056998	117.306	1.4957	0.302547	4.94367	7.66644e-07	1.00676e-05	0.995609	GYG2
ENSG00000057019	1073.64	0.225227	0.138874	1.62181	0.104844	0.199287	0.970843	DCBLD2
ENSG00000057149	532.465	3.58426	0.875845	4.09235	4.27031e-05	0.000289333	1.08413	SERPINB3
ENSG00000057252	1718.1	-0.320374	0.166046	-1.92943	0.0536769	0.12926	0.860465	SOAT1
ENSG00000057294	221.699	1.3743	0.322952	4.25544	2.08641e-05	0.00017457	0.975706	PKP2
ENSG00000057468	10.2978	-0.893748	0.416944	-2.14357	0.0320676	0.0750371	1.01602	MSH4
ENSG00000057593	7.25391	1.26779	0.31929	3.97067	7.16699e-05	0.000475988	1	F7
ENSG00000057608	3797.55	-0.263973	0.0866109	-3.0478	0.0023052	0.00687468	1.32496	GDI2
ENSG00000057657	946.395	0.468244	0.276928	1.69085	0.0908648	0.130796	1.43562	PRDM1
ENSG00000057663	789.497	-0.112618	0.0736389	-1.52932	0.126184	0.224787	1	ATG5
ENSG00000057704	770.451	0.0723561	0.199776	0.362186	0.717213	0.962416	0.78565	TMCC3
ENSG00000057757	1045.03	-0.269447	0.0578858	-4.6548	3.243e-06	3.65812e-05	0.9441	PITHD1
ENSG00000057935	721.027	0.193795	0.0694527	2.79032	0.00526554	0.0172361	1	MTA3
ENSG00000058056	720.474	-0.460542	0.141424	-3.25647	0.00112808	0.00577226	0.801878	USP13
ENSG00000058063	1575.03	-0.0826854	0.123554	-0.669224	0.503353	0.504936	1.37985	ATP11B
ENSG00000058085	1909.31	0.389311	0.240142	1.62117	0.104982	0.219029	0.860465	LAMC2
ENSG00000058091	750.017	0.0641419	0.120076	0.534178	0.593218	0.715053	1	CDK14
ENSG00000058262	7933.36	-0.336805	0.153421	-2.1953	0.0281424	0.0547552	1.31439	SEC61A1
ENSG00000058272	2100.69	0.333411	0.144967	2.29991	0.0214531	0.0667159	0.786546	PPP1R12A
ENSG00000058335	599.301	-1.43308	0.36919	-3.88169	0.000103733	0.000665524	0.970843	RASGRF1
ENSG00000058404	14.8846	1.56369	0.358716	4.35915	1.3057e-05	0.000102114	1.15543	CAMK2B
ENSG00000058453	1080.26	1.00622	0.229004	4.3939	1.11333e-05	7.36349e-05	1.43562	CROCC
ENSG00000058600	844.811	0.0769986	0.0804625	0.95695	0.338592	0.487774	0.970843	POLR3E
ENSG00000058668	5990.86	-0.201922	0.125106	-1.61401	0.106525	0.139515	1.54857	ATP2B4
ENSG00000058729	475.262	0.03438	0.0786042	0.437381	0.661835	0.732071	1.07908	RIOK2
ENSG00000058799	686.814	-0.121301	0.0973447	-1.24609	0.21273	0.340406	0.98257	YIPF1
ENSG00000058804	428.886	0.0641163	0.108819	0.589203	0.555725	0.859859	0.713626	NDC1
ENSG00000058866	327.526	-0.0880861	0.201	-0.438238	0.661213	0.973302	0.713626	DGKG
ENSG00000059122	993.476	0.030759	0.151726	0.202727	0.839348	0.70759	1.43562	FLYWCH1
ENSG00000059145	566.312	0.037624	0.141764	0.265398	0.790703	0.822962	1.08413	UNKL
ENSG00000059377	1156.82	-1.27893	0.293945	-4.35093	1.35559e-05	9.45229e-05	1.31136	TBXAS1
ENSG00000059378	1267.43	-0.580584	0.11328	-5.1252	2.9723e-07	4.34581e-06	1	PARP12
ENSG00000059573	1052.2	0.419426	0.157797	2.65801	0.00786047	0.0241223	1	ALDH18A1
ENSG00000059588	777.927	0.453136	0.103912	4.36078	1.29602e-05	0.000117533	0.970843	TARBP1
ENSG00000059691	360.3	-0.206429	0.108693	-1.8992	0.0575388	0.157735	0.717099	GATB
ENSG00000059728	1808.25	-1.82485	0.323616	-5.63895	1.71095e-08	4.28721e-07	0.804479	MXD1
ENSG00000059758	977.658	-0.0317261	0.169315	-0.187379	0.851363	0.714941	1.43562	CDK17
ENSG00000059769	220.157	-0.0516219	0.107853	-0.478634	0.632199	0.759637	0.975706	DNAJC25
ENSG00000059804	3934.24	-0.967253	0.366825	-2.63683	0.00836859	0.0176243	1.54857	SLC2A3
ENSG00000059915	105.763	1.19864	0.259728	4.61496	3.93169e-06	4.11642e-05	1	PSD
ENSG00000060069	629.705	-0.449866	0.110781	-4.06086	4.88918e-05	0.000350924	0.98257	CTDP1
ENSG00000060138	4283.65	-0.425844	0.149637	-2.84585	0.00442935	0.0118862	1.31674	YBX3
ENSG00000060140	84.2559	1.15273	0.283517	4.06583	4.78619e-05	0.000340763	0.995609	STYK1
ENSG00000060237	6194.74	-0.183199	0.103241	-1.77449	0.0759826	0.151121	1	WNK1
ENSG00000060303	1.51274	-0.162655	0.464142	-0.350441	0.726008	0.85301	0.943026	RPS17P5
ENSG00000060339	1494.66	0.09675	0.0903528	1.0708	0.284258	0.375715	1.15259	CCAR1
ENSG00000060491	1685.39	-0.526975	0.118042	-4.46429	8.03353e-06	9.1829e-05	0.804479	OGFR
ENSG00000060558	787.899	-0.725888	0.207806	-3.49311	0.000477431	0.00236813	0.98257	GNA15
ENSG00000060566	1.44907	-1.31797	0.604946	-2.17866	0.0293567	0.0708309	1	CREB3L3
ENSG00000060642	365.566	0.0129098	0.118926	0.108553	0.913557	1	0.713626	PIGV
ENSG00000060656	1720.64	0.507652	0.187515	2.70726	0.00678413	0.0259798	0.786546	PTPRU
ENSG00000060688	675.005	-0.0914568	0.0895627	-1.02115	0.307184	0.523794	0.801878	SNRNP40
ENSG00000060709	25.5108	2.53548	0.403172	6.28883	3.19868e-10	1.03096e-08	1	RIMBP2
ENSG00000060718	35.121	0.983314	0.56154	1.7511	0.0799283	0.156819	1.00358	COL11A1
ENSG00000060749	750.844	0.195957	0.133816	1.46437	0.143092	0.293691	0.801878	QSER1
ENSG00000060762	686.824	-0.443682	0.0780049	-5.68788	1.28628e-08	2.83746e-07	0.970843	MPC1
ENSG00000060971	1728.61	-0.568078	0.113337	-5.01231	5.37818e-07	8.96084e-06	0.79867	ACAA1
ENSG00000060982	1328.23	-0.736319	0.282679	-2.60479	0.00919312	0.021166	1.36889	BCAT1
ENSG00000061273	4057.59	-0.396559	0.0973283	-4.07445	4.61238e-05	0.000230022	1.54857	HDAC7
ENSG00000061337	632.231	0.2232	0.275288	0.810788	0.417487	0.5647	0.98257	LZTS1
ENSG00000061455	450.532	0.534381	0.239342	2.23271	0.0255681	0.0592218	1.08413	PRDM6
ENSG00000061656	174.053	2.14426	0.3199	6.70293	2.04283e-11	9.23836e-10	1	SPAG4
ENSG00000061676	3273.63	-0.171624	0.145074	-1.18302	0.236803	0.293983	1.32496	NCKAP1
ENSG00000061794	764.266	-0.271679	0.0905075	-3.00173	0.0026845	0.0100004	0.98257	MRPS35
ENSG00000061918	710.179	-0.162381	0.179282	-0.905729	0.365079	0.516577	0.970843	GUCY1B3
ENSG00000061936	1191.97	-0.141104	0.0826442	-1.70737	0.0877536	0.136604	1.31136	SFSWAP
ENSG00000061938	1723.44	0.0106683	0.127067	0.083958	0.93309	1	0.79867	TNK2
ENSG00000061987	1407.7	0.112457	0.13091	0.859041	0.390318	0.432865	1.31136	MON2
ENSG00000062038	980.459	2.00825	0.309064	6.49784	8.14792e-11	3.16694e-09	0.970843	CDH3
ENSG00000062096	1.57773	-0.657762	0.517304	-1.27152	0.203544	0.294349	1.13688	ARSF
ENSG00000062194	2227.36	-0.0435434	0.105727	-0.411848	0.680451	0.785751	1	GPBP1
ENSG00000062282	316.821	-1.95806	0.234067	-8.36538	5.99216e-17	9.1034e-15	1	DGAT2
ENSG00000062370	130.288	0.646404	0.158173	4.0867	4.37559e-05	0.000324123	0.969652	ZNF112
ENSG00000062485	941.008	-0.586376	0.0658249	-8.90812	5.19052e-19	8.57406e-17	1.43562	CS
ENSG00000062524	525.186	-1.28019	0.348612	-3.67224	0.000240434	0.00131088	1	LTK
ENSG00000062582	4.38738	-0.452095	0.324046	-1.39516	0.162969	0.412935	0.58329	MRPS24
ENSG00000062598	1268.29	-0.353937	0.0833141	-4.24823	2.15468e-05	0.000155487	1.15259	ELMO2
ENSG00000062650	1472.79	-0.246372	0.0929266	-2.65126	0.00801929	0.0244937	1	WAPL
ENSG00000062716	3483.71	-0.329389	0.186482	-1.76633	0.0773408	0.123489	1.31674	VMP1
ENSG00000062725	1014.51	0.183817	0.105234	1.74674	0.0806816	0.14148	1.15259	APPBP2
ENSG00000062822	423.319	-0.639626	0.154108	-4.15051	3.31733e-05	0.000235003	1.08413	POLD1
ENSG00000063015	2.1407	-1.03461	0.437749	-2.36349	0.0181039	0.0711347	0.613242	SEZ6
ENSG00000063046	1765.93	0.0413293	0.0860575	0.480253	0.631048	0.746221	1	EIF4B
ENSG00000063127	175.072	0.387302	0.277615	1.39511	0.162984	0.279272	0.975706	SLC6A16
ENSG00000063169	431.287	-0.101726	0.0949403	-1.07147	0.283958	0.394886	1.07908	BICRA
ENSG00000063176	405.779	-0.337019	0.111392	-3.02553	0.00248199	0.00997015	0.912922	SPHK2
ENSG00000063177	6948.75	-0.30642	0.120795	-2.53669	0.0111905	0.0256806	1.31674	RPL18
ENSG00000063180	240.632	0.518523	0.166329	3.11746	0.00182419	0.00623699	1.17868	CA11
ENSG00000063241	631.615	-0.222047	0.139706	-1.58939	0.111972	0.207636	0.98257	ISOC2
ENSG00000063244	3303.47	-0.184937	0.0668583	-2.7661	0.00567314	0.0127563	1.54857	U2AF2
ENSG00000063245	2175.33	-0.511589	0.112608	-4.54309	5.5436e-06	5.55102e-05	1	EPN1
ENSG00000063322	1300.02	-0.0226773	0.0686186	-0.330483	0.741035	0.691375	1.31136	MED29
ENSG00000063438	107.65	-1.14095	0.337639	-3.37921	0.000726956	0.00338748	0.976704	AHRR
ENSG00000063587	795.075	0.420279	0.141564	2.96882	0.00298943	0.01103	0.970843	ZNF275
ENSG00000063601	843.047	0.104767	0.0865846	1.21	0.226279	0.36778	0.9441	MTMR1
ENSG00000063660	1772.65	0.682683	0.198572	3.43797	0.000586092	0.00334561	0.79867	GPC1
ENSG00000063761	231.315	-0.381281	0.131619	-2.89686	0.00376921	0.0121881	1.08473	ADCK1
ENSG00000063854	1129.25	-0.457854	0.097363	-4.70255	2.56932e-06	2.52809e-05	1.15259	HAGH
ENSG00000063978	1332.11	0.087762	0.0742915	1.18132	0.237476	0.296972	1.31136	RNF4
ENSG00000064012	604.233	-0.330317	0.127568	-2.58935	0.00961567	0.0283714	1	CASP8
ENSG00000064042	5136.49	-0.656227	0.197777	-3.31801	0.000906611	0.00277134	1.54857	LIMCH1
ENSG00000064102	367.786	-0.162366	0.112124	-1.44809	0.147591	0.253972	1	INTS13
ENSG00000064115	1772.87	0.352802	0.122046	2.89074	0.00384332	0.0162039	0.786546	TM7SF3
ENSG00000064195	20.7333	0.497914	0.305029	1.63235	0.102605	0.161269	1.24336	DLX3
ENSG00000064199	539.383	1.72286	0.397515	4.33406	1.46381e-05	0.000119147	1.07908	SPA17
ENSG00000064201	73.431	-0.692555	0.261662	-2.64676	0.0081268	0.0224764	1.12366	TSPAN32
ENSG00000064205	2058.89	-0.538499	0.289235	-1.8618	0.062631	0.156799	0.786546	WISP2
ENSG00000064218	16.5755	5.09736	0.776198	6.56709	5.13075e-11	2.0496e-09	1	DMRT3
ENSG00000064225	239.841	-0.708237	0.190836	-3.71124	0.000206245	0.00117533	0.975706	ST3GAL6
ENSG00000064270	944.953	0.114173	0.288206	0.396151	0.691993	0.82567	0.9441	ATP2C2
ENSG00000064300	465.484	2.40886	0.307725	7.82795	4.95881e-15	4.57487e-13	1.07908	NGFR
ENSG00000064309	472.319	0.75	0.212142	3.53536	0.000407215	0.00271395	0.713626	CDON
ENSG00000064313	648.556	0.0597942	0.0754248	0.792766	0.427914	0.56764	1	TAF2
ENSG00000064393	2876.76	-0.387197	0.186112	-2.08045	0.037484	0.0691334	1.31674	HIPK2
ENSG00000064419	1297.6	-0.352877	0.0746258	-4.72862	2.26051e-06	2.01771e-05	1.31136	TNPO3
ENSG00000064489	2.99224	-0.273906	0.368439	-0.743424	0.457225	0.666004	0.85293	BORCS8-MEF2B
ENSG00000064490	814.267	-0.40129	0.115388	-3.47774	0.000505662	0.00299997	0.78565	RFXANK
ENSG00000064545	448.167	-0.331944	0.114832	-2.89069	0.00384392	0.0123875	1.08581	TMEM161A
ENSG00000064547	587.395	-0.986829	0.236316	-4.17589	2.9682e-05	0.00030225	0.713626	LPAR2
ENSG00000064601	4136.06	-0.620821	0.192645	-3.22261	0.00127028	0.00529625	1	CTSA
ENSG00000064607	3200.71	0.0325895	0.115886	0.281221	0.778541	0.710358	1.32496	SUGP2
ENSG00000064651	691.788	0.00799151	0.173698	0.046008	0.963304	1	0.801878	SLC12A2
ENSG00000064652	366.274	-0.687607	0.123043	-5.58837	2.29215e-08	6.14611e-07	0.717099	SNX24
ENSG00000064655	448.664	2.67539	0.393996	6.7904	1.11827e-11	5.03807e-10	1.07908	EYA2
ENSG00000064666	3765.07	-0.686618	0.127138	-5.40057	6.64307e-08	9.16333e-07	1.32496	CNN2
ENSG00000064687	1391.15	-0.15144	0.177249	-0.854391	0.392889	0.434848	1.31136	ABCA7
ENSG00000064692	269.655	2.24828	0.305645	7.35583	1.89748e-13	1.47549e-11	0.899552	SNCAIP
ENSG00000064703	431.48	-0.0775536	0.0772992	-1.00329	0.315721	0.425301	1.08581	DDX20
ENSG00000064726	1519.51	0.299394	0.0907091	3.3006	0.000964787	0.0032375	1.36889	BTBD1
ENSG00000064763	371.034	-0.251292	0.17189	-1.46193	0.14376	0.322315	0.713626	FAR2
ENSG00000064787	295.033	3.03816	0.458061	6.63266	3.29698e-11	1.50076e-09	0.912922	BCAS1
ENSG00000064886	1824.45	-3.25649	0.411653	-7.91077	2.55799e-15	3.11919e-13	0.860465	CHI3L2
ENSG00000064932	3760.03	-0.437786	0.220412	-1.98622	0.047009	0.10337	1	SBNO2
ENSG00000064933	331.371	0.326618	0.122798	2.6598	0.00781867	0.0315326	0.713626	PMS1
ENSG00000064961	1482.28	0.00146585	0.089894	0.0163064	0.98699	0.840599	1.31136	HMG20B
ENSG00000064989	2323.58	-0.588551	0.264419	-2.22583	0.0260256	0.0764828	0.804479	CALCRL
ENSG00000064995	759.993	-0.133652	0.0751839	-1.77767	0.0754575	0.152458	0.98257	TAF11
ENSG00000064999	2166.75	-0.0374741	0.146636	-0.255558	0.798292	1	0.79867	ANKS1A
ENSG00000065000	3296	-0.425389	0.0942613	-4.51287	6.39567e-06	4.90935e-05	1.32496	AP3D1
ENSG00000065029	1057.93	0.0634542	0.0836779	0.758316	0.448262	0.448814	1.43562	ZNF76
ENSG00000065054	3619.44	-1.56615	0.236524	-6.62152	3.55517e-11	1.17546e-09	1.31674	SLC9A3R2
ENSG00000065057	268.766	-0.259012	0.140915	-1.83807	0.0660515	0.137845	0.975706	NTHL1
ENSG00000065060	838.892	-0.53455	0.100554	-5.31604	1.06047e-07	1.54684e-06	1.15259	UHRF1BP1
ENSG00000065135	1852.22	-0.351962	0.10282	-3.42309	0.000619141	0.00290116	1	GNAI3
ENSG00000065150	2764.81	-0.231571	0.0764863	-3.02761	0.00246493	0.00921553	1	IPO5
ENSG00000065154	1744.37	0.463409	0.0956613	4.84427	1.27077e-06	1.76839e-05	0.860465	OAT
ENSG00000065183	657.782	-0.0809098	0.109689	-0.737627	0.460741	0.699605	0.801878	WDR3
ENSG00000065243	1151.61	-0.0571227	0.133399	-0.42821	0.668499	0.776107	1	PKN2
ENSG00000065268	391.926	-0.375673	0.157257	-2.38891	0.0168984	0.0594158	0.713626	WDR18
ENSG00000065308	1896.3	-0.178151	0.182039	-0.978645	0.327755	0.550864	0.79867	TRAM2
ENSG00000065320	1198.19	2.25958	0.305192	7.40381	1.32327e-13	7.42021e-12	1.36889	NTN1
ENSG00000065325	130.407	1.73227	0.550773	3.14516	0.00165993	0.00677898	0.969652	GLP2R
ENSG00000065328	40.95	-0.561207	0.335234	-1.67407	0.0941159	0.187774	0.942147	MCM10
ENSG00000065357	1257.93	0.732836	0.15723	4.66092	3.14793e-06	2.69309e-05	1.31136	DGKA
ENSG00000065361	1997.06	0.0427726	0.23103	0.185139	0.85312	1	0.79867	ERBB3
ENSG00000065413	620.079	-0.189137	0.188944	-1.00102	0.316817	0.459708	0.98257	ANKRD44
ENSG00000065427	2580.19	-0.352411	0.11527	-3.05727	0.00223362	0.0101361	0.804479	KARS
ENSG00000065457	211.17	0.0774805	0.121384	0.63831	0.523272	0.618403	1.08473	ADAT1
ENSG00000065485	753.938	-0.313244	0.167654	-1.8684	0.0617062	0.155121	0.78565	PDIA5
ENSG00000065491	623.832	-0.043513	0.105321	-0.413146	0.679499	0.794013	0.98257	TBC1D22B
ENSG00000065518	1003.32	-0.211837	0.0734906	-2.8825	0.00394537	0.0138856	0.970843	NDUFB4
ENSG00000065526	3420.63	-0.158187	0.113849	-1.38944	0.164698	0.222279	1.32496	SPEN
ENSG00000065534	10055.5	0.58851	0.178462	3.29767	0.000974907	0.00335352	1.32496	MYLK
ENSG00000065548	1134.15	-0.148386	0.0949621	-1.56258	0.11815	0.160954	1.43562	ZC3H15
ENSG00000065559	506.546	-0.0592011	0.0758994	-0.779994	0.435394	0.729387	0.713626	MAP2K4
ENSG00000065600	180.365	-0.251757	0.163879	-1.53624	0.12448	0.241686	0.899552	TMEM206
ENSG00000065609	5.07118	2.75625	0.492694	5.59425	2.21583e-08	7.16279e-07	0.58329	SNAP91
ENSG00000065613	2732.15	-0.442825	0.135041	-3.2792	0.00104102	0.00447938	1	SLK
ENSG00000065615	507.153	-0.559571	0.135465	-4.13073	3.61608e-05	0.000251661	1.08581	CYB5R4
ENSG00000065618	961.515	4.19372	0.484242	8.66038	4.70192e-18	6.49889e-16	1.43562	COL17A1
ENSG00000065621	238.573	0.0880456	0.206135	0.427125	0.669288	0.834035	0.899552	GSTO2
ENSG00000065665	194.865	0.144987	0.13413	1.08094	0.279722	0.413312	1	SEC61A2
ENSG00000065675	197.061	-0.894874	0.243399	-3.67658	0.000236381	0.00131841	0.975706	PRKCQ
ENSG00000065717	1332.89	-0.222628	0.123899	-1.79685	0.0723597	0.117406	1.31136	TLE2
ENSG00000065802	1032.18	0.275889	0.0752446	3.66656	0.000245835	0.000988302	1.43562	ASB1
ENSG00000065809	2550.16	0.0321838	0.152483	0.211065	0.832837	1	0.79867	FAM107B
ENSG00000065833	450.735	-0.579515	0.198059	-2.92598	0.00343378	0.012082	1	ME1
ENSG00000065882	2019.98	-0.0597864	0.0964601	-0.619804	0.535387	0.739094	0.860465	TBC1D1
ENSG00000065883	1239.19	0.175671	0.0789716	2.22448	0.0261164	0.057338	1.15259	CDK13
ENSG00000065911	1417.89	-0.073589	0.211717	-0.347582	0.728154	0.822122	1	MTHFD2
ENSG00000065923	272.158	0.52073	0.16784	3.10255	0.00191862	0.00746008	1	SLC9A7
ENSG00000065970	1110.26	-0.165653	0.0835881	-1.98178	0.0475044	0.10676	0.970843	FOXJ2
ENSG00000065978	253.583	-0.632801	0.132496	-4.77601	1.78808e-06	2.08209e-05	1	YBX1
ENSG00000065989	1130.81	-0.344728	0.113653	-3.03317	0.00242002	0.00669071	1.43562	PDE4A
ENSG00000066027	1742.72	-0.584093	0.131298	-4.44862	8.64249e-06	9.83611e-05	0.79867	PPP2R5A
ENSG00000066032	4.06504	3.03593	0.627994	4.83433	1.33595e-06	1.71521e-05	0.93649	CTNNA2
ENSG00000066044	1492.11	-0.0954358	0.0513136	-1.85985	0.0629065	0.105096	1.31136	ELAVL1
ENSG00000066056	1946.5	-0.340973	0.200289	-1.7024	0.0886799	0.205993	0.786546	TIE1
ENSG00000066084	1262.29	-0.252886	0.0908395	-2.78387	0.00537142	0.0134131	1.37985	DIP2B
ENSG00000066117	1481.04	0.0183563	0.064146	0.286163	0.774753	0.779103	1.15259	SMARCD1
ENSG00000066135	1305.41	0.121871	0.0854371	1.42645	0.15374	0.204085	1.37985	KDM4A
ENSG00000066136	935.853	-0.308591	0.0563827	-5.47314	4.42121e-08	7.20933e-07	1.15259	NFYC
ENSG00000066185	169.992	1.61305	0.395443	4.07909	4.52118e-05	0.000330941	0.976704	ZMYND12
ENSG00000066230	2.47032	2.59799	1.09283	2.3773	0.0174398	0.0462413	1	SLC9A3
ENSG00000066248	77.6088	2.7941	0.459941	6.07491	1.24055e-09	3.645e-08	0.958253	NGEF
ENSG00000066279	96.7305	0.143197	0.346739	0.412982	0.67962	0.798045	0.975706	ASPM
ENSG00000066294	967.128	0.390891	0.302989	1.29011	0.197011	0.33115	0.9441	CD84
ENSG00000066322	1904.55	-0.601045	0.114209	-5.26268	1.41973e-07	2.75425e-06	0.804479	ELOVL1
ENSG00000066336	2239.24	-1.64607	0.289143	-5.69293	1.24876e-08	2.68898e-07	1	SPI1
ENSG00000066379	414.857	0.00208217	0.104441	0.0199362	0.984094	1	1	ZNRD1
ENSG00000066382	41.629	2.1539	0.289707	7.43473	1.04782e-13	8.44806e-12	0.942147	MPPED2
ENSG00000066405	4090.23	-2.49773	0.555429	-4.49694	6.8939e-06	5.29192e-05	1.31439	CLDN18
ENSG00000066422	648.946	-0.0145984	0.118017	-0.123697	0.901555	0.974853	0.970843	ZBTB11
ENSG00000066427	705.709	0.0692506	0.160098	0.432552	0.66534	0.78937	0.970843	ATXN3
ENSG00000066455	1108.61	-0.231048	0.100891	-2.29007	0.0220174	0.0586827	0.9441	GOLGA5
ENSG00000066468	1433.42	0.568147	0.246014	2.30941	0.0209207	0.0537417	1	FGFR2
ENSG00000066557	274.134	-0.0243727	0.120799	-0.201763	0.840102	0.92108	0.975706	LRRC40
ENSG00000066583	422.675	-0.254575	0.0860186	-2.95953	0.00308104	0.0145592	0.717099	ISOC1
ENSG00000066629	901.122	-0.173996	0.187011	-0.930406	0.352161	0.374187	1.43562	EML1
ENSG00000066651	297.63	-0.0994868	0.103301	-0.963081	0.335507	0.473751	1	TRMT11
ENSG00000066654	1150.03	0.20717	0.1021	2.0291	0.0424483	0.0849413	1.15259	THUMPD1
ENSG00000066697	409.715	-0.517815	0.155603	-3.3278	0.000875345	0.0038657	1	MSANTD3
ENSG00000066735	245.244	0.511163	0.240678	2.12385	0.033683	0.0790782	1	KIF26A
ENSG00000066739	1376.3	0.173002	0.114918	1.50543	0.132213	0.182963	1.36889	ATG2B
ENSG00000066777	1598.8	-0.0707229	0.0880411	-0.803295	0.421805	0.506161	1.15259	ARFGEF1
ENSG00000066813	0.85605	1.40623	0.640437	2.19574	0.0281107	0.0684099	1	ACSM2B
ENSG00000066827	238.434	-0.170486	0.100012	-1.70466	0.0882582	0.185115	0.899552	ZFAT
ENSG00000066855	302.088	-0.143209	0.103465	-1.38413	0.166318	0.360335	0.71339	MTFR1
ENSG00000066923	58.578	0.869911	0.272723	3.18972	0.0014241	0.00582931	1	STAG3
ENSG00000066926	484.456	0.0129024	0.0840736	0.153466	0.878031	0.934821	1	FECH
ENSG00000066933	1453.58	-0.15234	0.0966665	-1.57593	0.115042	0.187682	1.15259	MYO9A
ENSG00000067048	1418.25	0.356014	1.12245	0.317177	0.75111	0.762386	1.15259	DDX3Y
ENSG00000067057	1241.25	0.359825	0.167157	2.15262	0.0313488	0.057825	1.36889	PFKP
ENSG00000067064	1445.06	-0.989446	0.140214	-7.05668	1.70524e-12	8.64831e-11	1.15259	IDI1
ENSG00000067066	1896.54	-0.252087	0.0990044	-2.54622	0.0108896	0.0313732	1	SP100
ENSG00000067082	8197.57	-0.735527	0.219724	-3.34751	0.000815421	0.00253371	1.54857	KLF6
ENSG00000067113	1950.08	0.553611	0.131801	4.20036	2.66489e-05	0.000237044	0.860465	PLPP1
ENSG00000067141	1463.81	-0.109498	0.147885	-0.740429	0.45904	0.597143	1	NEO1
ENSG00000067167	4414.71	-0.0618432	0.18554	-0.333315	0.738897	0.613557	1.54857	TRAM1
ENSG00000067177	302.638	0.928662	0.168807	5.50133	3.76944e-08	7.7056e-07	0.912922	PHKA1
ENSG00000067182	4593.37	-0.297267	0.128735	-2.30914	0.0209358	0.037475	1.54857	TNFRSF1A
ENSG00000067191	628.524	-0.695631	0.169648	-4.10043	4.12381e-05	0.000304256	0.98257	CACNB1
ENSG00000067208	691.179	-0.0127896	0.153336	-0.0834092	0.933526	0.979089	1	EVI5
ENSG00000067221	424.756	-0.664627	0.136426	-4.87171	1.10639e-06	1.28137e-05	1.07908	STOML1
ENSG00000067225	10862.7	-0.3447	0.193519	-1.78122	0.0748772	0.105758	1.54857	PKM
ENSG00000067248	842.376	-0.158375	0.0853812	-1.85492	0.0636077	0.137352	0.9441	DHX29
ENSG00000067334	1425.19	-0.499293	0.141677	-3.52415	0.000424841	0.00212413	1	DNTTIP2
ENSG00000067365	314.416	-0.159039	0.0847524	-1.87651	0.060585	0.165168	0.71339	METTL22
ENSG00000067369	1816.57	0.586953	0.128042	4.58405	4.56056e-06	5.65401e-05	0.804479	TP53BP1
ENSG00000067445	393.692	1.09751	0.20113	5.45668	4.85111e-08	9.62129e-07	0.912922	TRO
ENSG00000067533	403.734	-0.295963	0.118259	-2.50267	0.0123259	0.0459041	0.71339	RRP15
ENSG00000067560	13533.2	-0.465067	0.0863609	-5.38516	7.23808e-08	8.59627e-07	1.54857	RHOA
ENSG00000067596	1283.34	-0.178356	0.0764125	-2.33412	0.0195896	0.0390047	1.37985	DHX8
ENSG00000067601	2.00571	0.027791	0.353281	0.0786655	0.937299	0.982078	1	PMS2P4
ENSG00000067606	1225.84	-1.3197	0.205176	-6.43203	1.25911e-10	4.54542e-09	1	PRKCZ
ENSG00000067646	164.78	0.480684	1.04843	0.458478	0.646609	0.771082	0.975706	ZFY
ENSG00000067704	1971.76	-0.0342812	0.0826248	-0.414902	0.678214	0.867284	0.860465	IARS2
ENSG00000067715	28.7405	1.31178	0.261797	5.01068	5.42381e-07	7.38305e-06	1	SYT1
ENSG00000067798	335.455	-0.0641773	0.24799	-0.258789	0.795798	0.873147	1	NAV3
ENSG00000067829	1133.1	-0.334301	0.0947782	-3.52719	0.00041999	0.00154562	1.43562	IDH3G
ENSG00000067836	637.478	0.259211	0.151489	1.71109	0.0870642	0.200128	0.801878	ROGDI
ENSG00000067840	453.172	1.02503	0.269436	3.80435	0.000142177	0.000791531	1.07908	PDZD4
ENSG00000067842	4.21556	0.588647	0.56758	1.03712	0.299681	0.647108	0.58329	ATP2B3
ENSG00000067900	1637.03	-0.168234	0.136078	-1.23631	0.216345	0.38131	0.860465	ROCK1
ENSG00000067955	886.779	0.0751685	0.174243	0.431401	0.666177	0.789987	0.970843	CBFB
ENSG00000067992	210.772	-0.466244	0.119254	-3.90969	9.24155e-05	0.000550291	1.08473	PDK3
ENSG00000068001	6118.78	-0.419919	0.249905	-1.68031	0.0928965	0.141677	1.32496	HYAL2
ENSG00000068024	683.333	0.00774656	0.118028	0.0656334	0.94767	1	0.801878	HDAC4
ENSG00000068028	1381.63	-0.521894	0.128655	-4.05655	4.98038e-05	0.000268781	1.37985	RASSF1
ENSG00000068078	1332.22	0.941059	0.308187	3.05353	0.00226167	0.00654243	1.37985	FGFR3
ENSG00000068079	843.085	-0.58135	0.167207	-3.47682	0.000507391	0.00257873	0.9441	IFI35
ENSG00000068097	419.191	-0.0660698	0.105485	-0.626346	0.531088	0.705364	0.912922	HEATR6
ENSG00000068120	1520.14	-0.41148	0.093065	-4.42142	9.80528e-06	6.89555e-05	1.36889	COASY
ENSG00000068137	560.915	-0.00996901	0.128204	-0.0777589	0.93802	0.927739	1.07908	PLEKHH3
ENSG00000068305	2723.92	-0.469554	0.134638	-3.48754	0.000487481	0.00188344	1.32496	MEF2A
ENSG00000068308	1706.06	0.0460173	0.0824573	0.558074	0.576794	0.777571	0.860465	OTUD5
ENSG00000068323	2516.66	-0.657824	0.102807	-6.39865	1.5676e-10	6.70263e-09	0.804479	TFE3
ENSG00000068354	656.574	-0.157051	0.0813728	-1.93002	0.0536047	0.138651	0.78565	TBC1D25
ENSG00000068366	2863.64	-0.813732	0.174677	-4.6585	3.18518e-06	2.71555e-05	1.31439	ACSL4
ENSG00000068383	1212.29	-0.210665	0.127694	-1.64976	0.0989911	0.150392	1.31136	INPP5A
ENSG00000068394	503.933	-0.165012	0.0957062	-1.72416	0.0846797	0.214278	0.713626	GPKOW
ENSG00000068400	1666.94	-0.114953	0.0638443	-1.80053	0.0717775	0.171795	0.804479	GRIPAP1
ENSG00000068438	806.922	-0.14108	0.0946898	-1.48991	0.136247	0.238704	1	FTSJ1
ENSG00000068489	50.557	-0.232785	0.288	-0.808282	0.418928	0.557798	1.00358	PRR11
ENSG00000068615	327.185	1.14638	0.2656	4.31618	1.58751e-05	0.000146513	0.912922	REEP1
ENSG00000068650	3802.69	-0.986048	0.219067	-4.50113	6.75946e-06	4.50059e-05	1.54857	ATP11A
ENSG00000068654	1090.86	-0.178242	0.105843	-1.68403	0.0921756	0.176373	1	POLR1A
ENSG00000068697	6910.88	0.100328	0.0922752	1.08726	0.27692	0.33298	1.31674	LAPTM4A
ENSG00000068724	1874.16	-0.379865	0.0981305	-3.87102	0.000108381	0.000762934	0.860465	TTC7A
ENSG00000068745	2128.51	0.392754	0.0968453	4.05548	5.00316e-05	0.000432498	0.786546	IP6K2
ENSG00000068781	4.29937	-0.907333	0.38006	-2.38734	0.0169707	0.0511885	0.859676	STON1-GTF2A1L
ENSG00000068784	402.674	-0.156448	0.0953616	-1.64058	0.100885	0.189004	1	SRBD1
ENSG00000068796	566.797	0.454122	0.136761	3.32055	0.000898407	0.00371164	1.07908	KIF2A
ENSG00000068831	886.175	-0.504069	0.201247	-2.50473	0.0122546	0.0361831	0.9441	RASGRP2
ENSG00000068878	2128.66	-0.233293	0.105986	-2.20117	0.0277238	0.0810412	0.79867	PSME4
ENSG00000068885	441.443	0.598859	0.207756	2.88251	0.00394524	0.0135595	1	IFT80
ENSG00000068903	1610.09	-0.365277	0.0749276	-4.87507	1.08771e-06	1.02244e-05	1.37985	SIRT2
ENSG00000068912	1845.91	0.184322	0.0933244	1.97507	0.0482602	0.125463	0.804479	ERLEC1
ENSG00000068971	846.442	-0.143323	0.105552	-1.35784	0.174514	0.301656	0.9441	PPP2R5B
ENSG00000068976	171.665	0.728161	0.248072	2.93528	0.00333245	0.0117923	1	PYGM
ENSG00000069011	48.18	3.24392	0.614978	5.27484	1.32868e-07	2.13651e-06	0.995609	PITX1
ENSG00000069020	1942.38	0.34925	0.108803	3.20993	0.00132768	0.00622247	0.860465	MAST4
ENSG00000069122	4869.33	-1.1902	0.21804	-5.45864	4.7979e-08	6.85754e-07	1.32496	ADGRF5
ENSG00000069188	380.343	0.701661	0.220951	3.17564	0.00149505	0.00606863	1	SDK2
ENSG00000069248	973.014	0.0185807	0.0515318	0.360567	0.718423	0.846726	0.9441	NUP133
ENSG00000069275	5774.69	0.219407	0.0949776	2.3101	0.0208828	0.0425719	1.32496	NUCKS1
ENSG00000069329	2028.37	0.0715634	0.102349	0.699207	0.484423	0.689867	0.860465	VPS35
ENSG00000069345	1470.57	-0.107486	0.065918	-1.63061	0.102973	0.155096	1.31136	DNAJA2
ENSG00000069399	2823.98	-0.242989	0.297155	-0.817718	0.413518	0.448701	1.32496	BCL3
ENSG00000069424	2219.43	-0.808178	0.22134	-3.65129	0.000260923	0.00140071	1	KCNAB2
ENSG00000069431	704.044	0.863815	0.184616	4.67899	2.88296e-06	3.87112e-05	0.78565	ABCC9
ENSG00000069482	5.85671	0.880472	0.519939	1.69341	0.0903767	0.195145	0.859676	GAL
ENSG00000069493	277.73	0.325853	0.20168	1.61569	0.106161	0.184713	1.08473	CLEC2D
ENSG00000069509	224.157	0.0626939	0.0873898	0.717405	0.473124	0.657602	0.899552	FUNDC1
ENSG00000069535	1266.5	0.411037	0.175127	2.34707	0.0189214	0.0494357	1	MAOB
ENSG00000069667	1078.69	0.330323	0.246708	1.33892	0.180596	0.303027	0.970843	RORA
ENSG00000069696	7.69314	0.196145	0.334609	0.586191	0.557747	0.60209	1.20135	DRD4
ENSG00000069702	2114.62	-0.411794	0.20151	-2.04354	0.0409989	0.110147	0.804479	TGFBR3
ENSG00000069764	79.769	0.417277	0.275242	1.51603	0.129511	0.205621	1.15148	PLA2G10
ENSG00000069812	158.677	1.21778	0.347168	3.50775	0.000451914	0.00227849	0.976704	HES2
ENSG00000069849	1601.36	-0.735858	0.208257	-3.53341	0.000410235	0.00182813	1.15259	ATP1B3
ENSG00000069869	566.717	-0.490537	0.161501	-3.03737	0.00238653	0.00898114	1	NEDD4
ENSG00000069943	264.757	-0.0163547	0.098519	-0.166006	0.868152	0.876559	1.08473	PIGB
ENSG00000069956	407.305	-0.241329	0.15443	-1.5627	0.118122	0.229209	0.912922	MAPK6
ENSG00000069966	563.786	0.797588	0.0946019	8.43099	3.42739e-17	5.09477e-15	1.08413	GNB5
ENSG00000069974	1509.31	-0.551741	0.124363	-4.43654	9.14144e-06	6.45118e-05	1.37985	RAB27A
ENSG00000069998	756.228	-0.362823	0.0855984	-4.23867	2.24849e-05	0.000184493	0.98257	HDHD5
ENSG00000070010	778.106	-0.366272	0.0948756	-3.86055	0.000113132	0.000852504	0.78565	UFD1
ENSG00000070018	1296.98	-0.294694	0.13839	-2.12945	0.033217	0.0606307	1.36889	LRP6
ENSG00000070019	2.10668	1.35618	0.515927	2.62863	0.00857284	0.0385233	0.613242	GUCY2C
ENSG00000070031	1.25732	-0.717261	0.547839	-1.30926	0.190448	0.377866	0.766339	SCT
ENSG00000070047	1297.29	-0.260384	0.0884197	-2.94486	0.00323096	0.00889263	1.36889	PHRF1
ENSG00000070061	1220.48	0.165549	0.0886391	1.86768	0.0618072	0.114827	1.15259	ELP1
ENSG00000070081	1837.06	0.565069	0.17758	3.18206	0.00146233	0.00673526	0.860465	NUCB2
ENSG00000070087	1252.28	1.16823	0.261538	4.46678	7.9404e-06	6.67387e-05	1.15259	PFN2
ENSG00000070159	920.953	0.238538	0.195831	1.21808	0.223194	0.31276	1.15259	PTPN3
ENSG00000070182	153.812	-0.18632	0.220759	-0.843999	0.39867	0.539319	1	SPTB
ENSG00000070190	394.964	0.922521	0.266301	3.4642	0.000531811	0.00339071	0.71339	DAPP1
ENSG00000070193	91.2743	0.515294	0.303785	1.69624	0.0898399	0.154261	1.15148	FGF10
ENSG00000070214	2536.26	-0.359296	0.122171	-2.94093	0.00327227	0.0141623	0.786546	SLC44A1
ENSG00000070269	468.081	0.161768	0.107881	1.4995	0.133745	0.304825	0.713626	TMEM260
ENSG00000070366	1450.32	0.124749	0.0850208	1.46728	0.142301	0.221126	1.15259	SMG6
ENSG00000070367	686.932	0.0688426	0.142144	0.484315	0.628162	0.752781	0.98257	EXOC5
ENSG00000070371	229.295	0.346603	0.131471	2.63634	0.00838052	0.0253896	1	CLTCL1
ENSG00000070388	4.74097	-1.312	0.425268	-3.08511	0.0020348	0.0117928	0.61043	FGF22
ENSG00000070404	3280.53	-0.374349	0.280988	-1.33226	0.182775	0.242261	1.31674	FSTL3
ENSG00000070413	2626.41	-0.183914	0.10184	-1.80591	0.0709331	0.171201	0.79867	DGCR2
ENSG00000070423	463.787	-0.403473	0.125308	-3.21984	0.0012826	0.00534003	1	RNF126
ENSG00000070444	816.076	-0.132718	0.0896845	-1.47984	0.138917	0.242436	1	MNT
ENSG00000070476	744.392	-0.298635	0.0620314	-4.81425	1.47751e-06	1.79541e-05	0.98257	ZXDC
ENSG00000070495	886.2	-0.652123	0.15702	-4.15313	3.27954e-05	0.000221362	1.15259	JMJD6
ENSG00000070501	339.331	0.139158	0.0938672	1.4825	0.138206	0.241426	1	POLB
ENSG00000070526	960.969	2.30971	0.382383	6.04029	1.53833e-09	3.74698e-08	1.15259	ST6GALNAC1
ENSG00000070540	1161.14	-0.106503	0.135051	-0.788611	0.430339	0.451051	1.36889	WIPI1
ENSG00000070601	4.71296	0.506554	0.414678	1.22156	0.221874	0.389064	0.859676	FRMPD1
ENSG00000070610	2381.08	-0.291159	0.0984141	-2.95851	0.00309134	0.013282	0.804479	GBA2
ENSG00000070614	4308.89	-0.225984	0.135036	-1.67351	0.0942267	0.144302	1.31439	NDST1
ENSG00000070669	14.1711	-0.581507	0.27539	-2.11158	0.0347225	0.0800231	1.01602	ASNS
ENSG00000070718	714.068	-0.128641	0.153288	-0.839212	0.40135	0.541815	1	AP3M2
ENSG00000070729	6.57168	-0.033829	0.396975	-0.085217	0.932089	0.858095	1.20048	CNGB1
ENSG00000070731	215.765	0.592759	0.318681	1.86004	0.0628803	0.14133	0.899552	ST6GALNAC2
ENSG00000070756	7109.62	-0.265326	0.0779183	-3.40518	0.000661206	0.00243594	1.31674	PABPC1
ENSG00000070759	238.44	-0.0806586	0.109556	-0.736234	0.461589	0.646713	0.899552	TESK2
ENSG00000070761	681.35	0.195853	0.134193	1.45949	0.144432	0.29574	0.801878	CFAP20
ENSG00000070770	623.295	-0.263964	0.0895525	-2.94758	0.00320267	0.0116947	0.970843	CSNK2A2
ENSG00000070778	1147.1	-0.698209	0.176846	-3.94813	7.87655e-05	0.000458662	1.15259	PTPN21
ENSG00000070785	413.559	-0.440586	0.120757	-3.64852	0.000263751	0.00152817	0.912922	EIF2B3
ENSG00000070808	55.5274	-0.174381	0.229323	-0.760415	0.447007	0.538685	1.12366	CAMK2A
ENSG00000070814	1041.45	-0.357208	0.109992	-3.24757	0.00116397	0.00491893	1	TCOF1
ENSG00000070831	1688.12	-0.133049	0.107642	-1.23604	0.216445	0.401489	0.804479	CDC42
ENSG00000070882	1099.5	0.59515	0.20006	2.97485	0.00293128	0.00786552	1.43562	OSBPL3
ENSG00000070915	8.93339	2.28728	0.495369	4.61733	3.88717e-06	3.46989e-05	1.20135	SLC12A3
ENSG00000070950	266.177	-0.220593	0.0786054	-2.80634	0.00501085	0.0165435	1	RAD18
ENSG00000070961	1217.56	-0.24425	0.162233	-1.50556	0.132181	0.208707	1.15259	ATP2B1
ENSG00000070985	4.79267	1.12803	0.474881	2.3754	0.0175299	0.0489956	0.93649	TRPM5
ENSG00000071051	1266.22	0.0612864	0.0985669	0.621775	0.53409	0.531159	1.36889	NCK2
ENSG00000071054	3703.54	-0.0650358	0.133964	-0.485474	0.62734	0.545375	1.54857	MAP4K4
ENSG00000071073	1459.91	-0.521675	0.157616	-3.30979	0.000933666	0.00314595	1.36889	MGAT4A
ENSG00000071082	3255.02	-0.053559	0.106745	-0.501746	0.615846	0.602543	1.32496	RPL31
ENSG00000071127	8310.43	-0.311577	0.104264	-2.98833	0.00280503	0.0102185	1	WDR1
ENSG00000071189	1072.23	0.0420327	0.12607	0.333407	0.738827	0.830215	1	SNX13
ENSG00000071205	821.072	0.0175301	0.165301	0.106049	0.915543	0.964515	1	ARHGAP10
ENSG00000071242	5044.74	-0.989179	0.159291	-6.20989	5.3022e-10	1.0927e-08	1.54857	RPS6KA2
ENSG00000071243	333.418	-0.19897	0.0959713	-2.07322	0.0381514	0.0940719	0.912922	ING3
ENSG00000071246	1664.63	0.155449	0.198504	0.783106	0.433565	0.679401	0.786546	VASH1
ENSG00000071282	2385.07	-1.03943	0.200359	-5.18783	2.12756e-07	3.92854e-06	0.804479	LMCD1
ENSG00000071462	1048.91	0.0847709	0.102412	0.827747	0.407814	0.57123	0.9441	BUD23
ENSG00000071537	3082.83	0.0969403	0.129154	0.750579	0.452906	0.483379	1.31439	SEL1L
ENSG00000071539	245.672	1.54132	0.415787	3.707	0.000209727	0.00102148	1.17868	TRIP13
ENSG00000071553	4297.42	-0.49708	0.114019	-4.35963	1.3028e-05	7.90325e-05	1.54857	ATP6AP1
ENSG00000071564	1245.49	0.237618	0.110273	2.15481	0.031177	0.05722	1.37985	TCF3
ENSG00000071575	1844.17	0.0592097	0.121258	0.488296	0.625341	0.858724	0.804479	TRIB2
ENSG00000071626	2075.2	-0.466657	0.100571	-4.64009	3.48257e-06	4.55559e-05	0.786546	DAZAP1
ENSG00000071655	1553.02	-0.550532	0.152711	-3.60506	0.000312076	0.00163457	1	MBD3
ENSG00000071794	569.222	0.460878	0.127552	3.61325	0.000302386	0.00148072	1.08581	HLTF
ENSG00000071859	1658.6	-0.594575	0.120698	-4.92613	8.38755e-07	1.3002e-05	0.804479	FAM50A
ENSG00000071889	837.955	-0.300306	0.0967061	-3.10535	0.00190053	0.0054773	1.43562	FAM3A
ENSG00000071894	2217.15	0.0314366	0.156271	0.201167	0.840568	0.906	1	CPSF1
ENSG00000071909	17.3667	3.99456	0.342352	11.668	1.85772e-31	1.08376e-27	1	MYO3B
ENSG00000071967	6893.58	0.219762	0.221481	0.992239	0.321081	0.458245	1	CYBRD1
ENSG00000071991	81.6787	-0.378529	0.326489	-1.1594	0.246295	0.375408	1	CDH19
ENSG00000071994	883.98	-0.133666	0.058308	-2.29242	0.0218814	0.0557189	1	PDCD2
ENSG00000072041	14.0635	0.912687	0.580974	1.57096	0.116192	0.210797	1	SLC6A15
ENSG00000072042	1292.13	-0.483744	0.122233	-3.95756	7.57182e-05	0.000444286	1.15259	RDH11
ENSG00000072062	2181.02	-0.31002	0.0872399	-3.55364	0.000379935	0.00231798	0.804479	PRKACA
ENSG00000072071	1052.75	-0.0623251	0.0886141	-0.703332	0.481849	0.558424	1.15259	ADGRL1
ENSG00000072110	5404.84	0.0376975	0.162714	0.23168	0.816787	0.738456	1.31439	ACTN1
ENSG00000072121	1405.69	-0.398395	0.110602	-3.60205	0.000315716	0.00125593	1.37985	ZFYVE26
ENSG00000072133	115.006	1.06812	0.296143	3.60678	0.000310014	0.00165715	0.976704	RPS6KA6
ENSG00000072134	1523.61	-0.0749472	0.122034	-0.614149	0.539117	0.531704	1.37985	EPN2
ENSG00000072135	2389.07	-0.231762	0.100294	-2.31083	0.0208424	0.0640215	0.804479	PTPN18
ENSG00000072163	2830.17	-1.02966	0.232064	-4.43696	9.12365e-06	5.83742e-05	1.54857	LIMS2
ENSG00000072182	12.2166	0.79407	0.375083	2.11705	0.0342558	0.0791999	1.01498	ASIC4
ENSG00000072195	1341.71	1.41726	0.346743	4.08736	4.36317e-05	0.000242863	1.36889	SPEG
ENSG00000072201	120.054	0.841503	0.245432	3.42866	0.000606576	0.00285144	1	LNX1
ENSG00000072210	2934.2	0.0407481	0.130692	0.311787	0.755202	0.842422	1	ALDH3A2
ENSG00000072274	5076.79	-0.877059	0.236808	-3.70367	0.000212505	0.00118045	1	TFRC
ENSG00000072310	2069.03	-0.336326	0.134801	-2.49499	0.0125961	0.0431483	0.786546	SREBF1
ENSG00000072364	3267.15	-0.0519572	0.156566	-0.331855	0.739999	0.688945	1.31674	AFF4
ENSG00000072401	344.782	-0.270231	0.204479	-1.32156	0.186314	0.303389	1	UBE2D1
ENSG00000072415	686.554	-0.564055	0.144921	-3.89216	9.93567e-05	0.000641835	0.970843	MPP5
ENSG00000072422	630.841	-0.219745	0.150479	-1.46031	0.144205	0.300092	0.78565	RHOBTB1
ENSG00000072501	2065.88	-0.302768	0.0971383	-3.11688	0.00182779	0.00812915	0.860465	SMC1A
ENSG00000072506	1050.71	-0.491101	0.148054	-3.31704	0.000909782	0.00419721	0.9441	HSD17B10
ENSG00000072518	1301.69	-0.320801	0.0770192	-4.1652	3.11078e-05	0.000183313	1.36889	MARK2
ENSG00000072571	60.7551	0.33669	0.302997	1.1112	0.266483	0.411426	0.958253	HMMR
ENSG00000072609	942.012	-0.379769	0.0859032	-4.4209	9.82929e-06	9.28391e-05	0.970843	CHFR
ENSG00000072657	121.893	-0.833808	0.302462	-2.75674	0.00583813	0.0193182	0.969652	TRHDE
ENSG00000072682	1317.32	0.0112472	0.157974	0.0711966	0.943241	0.788182	1.37985	P4HA2
ENSG00000072694	420.895	0.264664	0.297193	0.890547	0.373172	0.655313	0.71339	FCGR2B
ENSG00000072736	1189.92	-0.390063	0.0651702	-5.98529	2.16001e-09	4.49866e-08	1.31136	NFATC3
ENSG00000072756	342.256	0.0445802	0.121084	0.368177	0.712741	1	0.713626	TRNT1
ENSG00000072778	10424.5	-0.225384	0.105602	-2.13428	0.0328197	0.0617015	1.32496	ACADVL
ENSG00000072786	1798.35	-0.798872	0.15564	-5.13283	2.85414e-07	5.16319e-06	0.786546	STK10
ENSG00000072803	1364.34	-0.112214	0.0822026	-1.36508	0.172227	0.232005	1.31136	FBXW11
ENSG00000072818	623.412	-0.190352	0.2665	-0.714269	0.475061	0.611818	1	ACAP1
ENSG00000072832	215.912	-0.108656	0.280588	-0.387245	0.698575	0.799509	1	CRMP1
ENSG00000072840	951.2	0.742567	0.150572	4.93163	8.15462e-07	9.35078e-06	1.15259	EVC
ENSG00000072849	778.605	-0.137187	0.0780843	-1.75691	0.0789325	0.159398	0.970843	DERL2
ENSG00000072858	246.17	1.07523	0.219314	4.90271	9.45242e-07	1.11386e-05	1.08473	SIDT1
ENSG00000072864	502.229	0.127199	0.105081	1.21049	0.226091	0.352081	1	NDE1
ENSG00000072952	2143.65	1.35686	0.236733	5.7316	9.94855e-09	2.51115e-07	0.860465	MRVI1
ENSG00000072954	152.598	-0.760898	0.181468	-4.19302	2.75267e-05	0.000219572	0.976704	TMEM38A
ENSG00000072958	1206.89	-0.498032	0.10078	-4.94175	7.7424e-07	1.01001e-05	1	AP1M1
ENSG00000073008	1314.36	-1.14689	0.18621	-6.15914	7.31428e-10	1.61229e-08	1.37985	PVR
ENSG00000073050	749.406	0.0170028	0.108835	0.156226	0.875855	0.933249	1	XRCC1
ENSG00000073060	907.035	-0.639061	0.223956	-2.85351	0.00432396	0.0108302	1.43562	SCARB1
ENSG00000073067	5.6663	4.54777	0.889695	5.11161	3.19427e-07	4.9011e-06	0.93649	CYP2W1
ENSG00000073111	407.424	-0.283127	0.21393	-1.32346	0.185684	0.302616	1	MCM2
ENSG00000073146	26.3936	-0.305299	0.319125	-0.956675	0.338732	0.405391	1.24336	MOV10L1
ENSG00000073150	81.4624	-0.924051	0.224347	-4.11885	3.80763e-05	0.00028256	0.995609	PANX2
ENSG00000073169	694.449	-0.258024	0.125984	-2.04808	0.0405521	0.0931626	0.98257	SELENOO
ENSG00000073282	503.174	2.95953	0.508085	5.82487	5.71557e-09	1.27091e-07	1.08413	TP63
ENSG00000073331	882.798	-0.217407	0.127747	-1.70186	0.0887814	0.171161	1	ALPK1
ENSG00000073350	1945.33	-0.787318	0.167234	-4.70787	2.50314e-06	3.42542e-05	0.786546	LLGL2
ENSG00000073417	1125.35	-0.071153	0.116028	-0.613241	0.539717	0.669118	1	PDE8A
ENSG00000073464	291.096	-0.629247	0.166107	-3.78819	0.000151747	0.00117594	0.717099	CLCN4
ENSG00000073536	358.525	-0.00955024	0.0997554	-0.0957366	0.92373	0.970965	1	NLE1
ENSG00000073578	783.452	-0.275802	0.104985	-2.62707	0.00861224	0.0259435	1	SDHA
ENSG00000073584	983.749	0.340646	0.12974	2.62559	0.00864982	0.0266657	0.970843	SMARCE1
ENSG00000073605	375.934	0.451488	0.198052	2.27964	0.0226288	0.0617203	0.912922	GSDMB
ENSG00000073614	1703.29	-0.070023	0.0662248	-1.05735	0.290351	0.503723	0.79867	KDM5A
ENSG00000073670	36.2796	0.884598	0.222395	3.97759	6.9617e-05	0.000467373	0.995609	ADAM11
ENSG00000073711	327.529	-0.15005	0.131232	-1.1434	0.252873	0.494043	0.713626	PPP2R3A
ENSG00000073712	2848.9	-0.370729	0.142596	-2.59985	0.0093264	0.0219899	1.32496	FERMT2
ENSG00000073734	7.22946	2.85137	0.642848	4.43552	9.18492e-06	7.2769e-05	1.2016	ABCB11
ENSG00000073737	413.792	1.82453	0.417044	4.37492	1.21478e-05	0.000144174	0.713626	DHRS9
ENSG00000073754	28.4994	-2.35344	0.472912	-4.97648	6.47507e-07	8.60925e-06	1.00358	CD5L
ENSG00000073756	1313.15	-0.436032	0.471015	-0.925729	0.354587	0.387816	1.37985	PTGS2
ENSG00000073792	255.527	-0.354668	0.157966	-2.24522	0.0247543	0.0672492	0.899552	IGF2BP2
ENSG00000073803	708.406	0.112378	0.108779	1.03308	0.301564	0.4473	0.970843	MAP3K13
ENSG00000073849	3696.63	1.54873	0.177961	8.70262	3.24313e-18	5.02797e-16	1.32496	ST6GAL1
ENSG00000073861	82.5675	-0.760471	0.331681	-2.29278	0.0218607	0.0556716	1	TBX21
ENSG00000073905	30.3019	-0.561203	0.247689	-2.26576	0.0234662	0.0619525	0.942147	VDAC1P1
ENSG00000073910	1555.8	-0.138401	0.158491	-0.873245	0.38253	0.469873	1.15259	FRY
ENSG00000073921	4960.31	-0.208391	0.122008	-1.70801	0.0876337	0.135358	1.32496	PICALM
ENSG00000073969	799.089	-0.0609953	0.0942901	-0.64689	0.517703	0.758128	0.801878	NSF
ENSG00000074047	273.755	0.467304	0.253289	1.84495	0.0650452	0.145389	0.899552	GLI2
ENSG00000074054	1617.91	0.269688	0.0817432	3.29921	0.000969564	0.00324992	1.36889	CLASP1
ENSG00000074071	819.507	-0.542764	0.157763	-3.44038	0.000580899	0.00336777	0.78565	MRPS34
ENSG00000074181	5064.06	0.209181	0.189423	1.10431	0.26946	0.287959	1.54857	NOTCH3
ENSG00000074201	1052.98	0.048603	0.0719358	0.675645	0.499266	0.633591	1	CLNS1A
ENSG00000074211	17.9948	2.62983	0.369089	7.12518	1.03946e-12	5.67994e-11	1.14021	PPP2R2C
ENSG00000074219	1296.23	-0.191759	0.125401	-1.52917	0.126223	0.182479	1.31136	TEAD2
ENSG00000074266	371.159	0.157194	0.115683	1.35883	0.1742	0.373032	0.71339	EED
ENSG00000074276	23.5919	2.55498	0.591458	4.3198	1.56173e-05	0.000118073	1.16349	CDHR2
ENSG00000074319	1369.08	-0.186081	0.0619076	-3.00579	0.00264894	0.00746223	1.37985	TSG101
ENSG00000074356	1591.65	0.106785	0.0788355	1.35453	0.175569	0.235538	1.31136	NCBP3
ENSG00000074370	2183.2	0.63262	0.201577	3.13836	0.00169895	0.00673417	1	ATP2A3
ENSG00000074410	488.018	-0.477248	0.29117	-1.63907	0.101199	0.178066	1.08413	CA12
ENSG00000074416	4545.4	-0.567946	0.152628	-3.72111	0.000198347	0.00088834	1.31439	MGLL
ENSG00000074527	2068.21	-0.0991233	0.162059	-0.611647	0.540771	0.790946	0.786546	NTN4
ENSG00000074582	586.623	0.115121	0.0987315	1.166	0.243613	0.480044	0.713626	BCS1L
ENSG00000074590	1204.5	0.458756	0.228923	2.00398	0.0450723	0.100074	1	NUAK1
ENSG00000074603	1102.61	0.111957	0.0799384	1.40054	0.161353	0.27818	0.970843	DPP8
ENSG00000074621	331.43	0.303038	0.107642	2.81526	0.00487385	0.0214766	0.71339	SLC24A1
ENSG00000074657	916.14	0.0740432	0.130919	0.565565	0.57169	0.725796	0.9441	ZNF532
ENSG00000074660	999.998	-0.247244	0.176969	-1.3971	0.162382	0.279538	0.970843	SCARF1
ENSG00000074695	2901.83	0.0970679	0.117355	0.827132	0.408162	0.548675	1	LMAN1
ENSG00000074696	1578.27	0.199627	0.0888229	2.24748	0.0246095	0.0470963	1.37985	HACD3
ENSG00000074706	226.31	0.673855	0.214611	3.13989	0.0016901	0.0073345	0.899552	IPCEF1
ENSG00000074755	2551.54	-0.0821327	0.0756398	-1.08584	0.27755	0.492578	0.786546	ZZEF1
ENSG00000074800	13533.7	-0.926426	0.200212	-4.62723	3.7059e-06	3.06596e-05	1.32496	ENO1
ENSG00000074842	1706.08	-0.492935	0.17062	-2.88908	0.0038637	0.0133326	1	MYDGF
ENSG00000074855	484.794	-0.0511134	0.127922	-0.399568	0.689474	0.752554	1.07908	ANO8
ENSG00000074935	321.51	-0.162707	0.156882	-1.03713	0.299675	0.560475	0.71339	TUBE1
ENSG00000074964	1154.94	0.0936152	0.132994	0.703907	0.48149	0.558122	1.15259	ARHGEF10L
ENSG00000074966	69.4688	-0.265962	0.235454	-1.12957	0.258657	0.357039	1.12366	TXK
ENSG00000075035	74.608	2.88716	0.302309	9.55037	1.29237e-21	5.48747e-19	0.995609	WSCD2
ENSG00000075073	48.8822	1.81245	0.370968	4.88573	1.03047e-06	1.29184e-05	0.995609	TACR2
ENSG00000075089	378.395	0.283885	0.128976	2.20107	0.0277312	0.0726797	0.912922	ACTR6
ENSG00000075131	79.6689	-0.396992	0.118965	-3.33706	0.000846707	0.00389623	0.958253	TIPIN
ENSG00000075142	1814.24	0.432424	0.157086	2.75279	0.00590905	0.0229244	0.79867	SRI
ENSG00000075151	2085.62	0.175623	0.103811	1.69176	0.0906921	0.209591	0.786546	EIF4G3
ENSG00000075188	286.388	-0.0657833	0.108496	-0.606322	0.544301	0.717845	0.912922	NUP37
ENSG00000075213	285.78	0.415005	0.243842	1.70194	0.088766	0.222448	0.71339	SEMA3A
ENSG00000075218	68.7719	-0.227953	0.367105	-0.620947	0.534634	0.666817	0.995609	GTSE1
ENSG00000075223	1407.27	0.752699	0.189777	3.96623	7.30183e-05	0.000431147	1.15259	SEMA3C
ENSG00000075234	647.4	-0.346205	0.0810585	-4.27106	1.94549e-05	0.000193569	0.801878	TTC38
ENSG00000075239	1407.46	-0.599722	0.102546	-5.84832	4.9656e-09	1.202e-07	1	ACAT1
ENSG00000075240	1154.24	-0.171224	0.109606	-1.56217	0.118248	0.173257	1.31136	GRAMD4
ENSG00000075275	3392.88	1.14923	0.271657	4.23044	2.33231e-05	0.00014797	1.32496	CELSR1
ENSG00000075290	1.77165	2.38421	0.61768	3.85994	0.000113416	0.00105447	0.613242	WNT8B
ENSG00000075292	2426.92	0.0388748	0.0858547	0.452798	0.650694	0.896062	0.786546	ZNF638
ENSG00000075303	290.058	-0.128778	0.163664	-0.786845	0.431373	0.570826	1	SLC25A40
ENSG00000075336	351.723	-0.0918464	0.0935777	-0.981499	0.326347	0.5955	0.713626	TIMM21
ENSG00000075340	140.971	1.39127	0.237747	5.85188	4.86046e-09	1.18146e-07	1	ADD2
ENSG00000075391	1578.82	0.179975	0.137989	1.30426	0.192143	0.244478	1.36889	RASAL2
ENSG00000075399	730.414	-0.526765	0.144002	-3.65803	0.000254158	0.00168647	0.78565	VPS9D1
ENSG00000075407	506.548	0.183784	0.10193	1.80305	0.0713806	0.143831	1	ZNF37A
ENSG00000075413	2101.29	-0.316811	0.078627	-4.02929	5.59457e-05	0.000440536	0.860465	MARK3
ENSG00000075415	6501.31	-0.484278	0.0819234	-5.91135	3.39317e-09	5.80508e-08	1.54857	SLC25A3
ENSG00000075420	2474.98	-0.324973	0.152972	-2.1244	0.0336368	0.0892011	0.860465	FNDC3B
ENSG00000075426	9723.66	0.00993956	0.235458	0.0422137	0.966328	0.826218	1.31674	FOSL2
ENSG00000075461	229.407	-0.135885	0.399388	-0.340232	0.733682	0.887771	0.899552	CACNG4
ENSG00000075539	1566.7	-0.133872	0.124589	-1.07452	0.282591	0.416666	1	FRYL
ENSG00000075568	1601.99	0.280443	0.0810055	3.46203	0.000536124	0.00197237	1.37985	TMEM131
ENSG00000075618	706.013	-0.21011	0.236157	-0.889703	0.373625	0.612165	0.78565	FSCN1
ENSG00000075624	42938.5	-0.593886	0.141722	-4.19051	2.78331e-05	0.000217425	1	ACTB
ENSG00000075643	225.656	0.264564	0.169875	1.55741	0.119374	0.215248	1	MOCOS
ENSG00000075651	460.826	0.544876	0.134759	4.04334	5.26956e-05	0.000369401	1	PLD1
ENSG00000075673	351.888	4.63623	0.653227	7.09743	1.27102e-12	1.02175e-10	0.717099	ATP12A
ENSG00000075702	101.791	-0.401409	0.249057	-1.61171	0.107025	0.197921	1	WDR62
ENSG00000075711	1283.39	0.225349	0.0978877	2.30211	0.0213288	0.0421522	1.36889	DLG1
ENSG00000075785	7109.95	-0.495064	0.0863472	-5.73341	9.84317e-09	1.70988e-07	1.31674	RAB7A
ENSG00000075790	1079.16	-0.23112	0.103937	-2.22365	0.026172	0.0660898	0.970843	BCAP29
ENSG00000075826	667.374	0.352483	0.174294	2.02234	0.0431409	0.0989367	0.970843	SEC31B
ENSG00000075856	1196.2	0.0492184	0.0645463	0.762529	0.445744	0.527548	1.15259	SART3
ENSG00000075884	332.801	0.212989	0.187701	1.13473	0.25649	0.387285	1	ARHGAP15
ENSG00000075914	654.956	-0.319721	0.126264	-2.53217	0.011336	0.0324209	1	EXOSC7
ENSG00000075945	816.165	0.242084	0.117525	2.05985	0.039413	0.0910673	0.98257	KIFAP3
ENSG00000075975	750.31	-0.101322	0.0759296	-1.33442	0.182066	0.358732	0.78565	MKRN2
ENSG00000076003	690.627	-0.119306	0.157744	-0.756328	0.449453	0.687664	0.801878	MCM6
ENSG00000076043	947.15	-0.186428	0.0989319	-1.88441	0.0595092	0.0934829	1.43562	REXO2
ENSG00000076053	205.84	-0.0390885	0.162509	-0.24053	0.809919	0.835864	1.08473	RBM7
ENSG00000076067	2932.57	-0.897406	0.162301	-5.52929	3.21536e-08	4.84874e-07	1.31674	RBMS2
ENSG00000076108	4528.65	-0.268664	0.100858	-2.66378	0.00772678	0.0164864	1.54857	BAZ2A
ENSG00000076201	1712.65	-0.356194	0.0746376	-4.77232	1.82119e-06	2.4163e-05	0.860465	PTPN23
ENSG00000076242	932.223	-0.0943606	0.0737568	-1.27935	0.200774	0.321496	1	MLH1
ENSG00000076248	543.241	0.185652	0.114437	1.62231	0.104737	0.253018	0.713626	UNG
ENSG00000076258	150.555	0.543114	0.147344	3.68602	0.000227787	0.00127835	0.975706	FMO4
ENSG00000076321	567.593	0.152442	0.0830558	1.83542	0.066444	0.135817	1	KLHL20
ENSG00000076344	356.272	0.674624	0.236227	2.85583	0.00429239	0.0145502	1	RGS11
ENSG00000076351	679.283	-0.123238	0.153064	-0.805135	0.420742	0.656634	0.801878	SLC46A1
ENSG00000076356	3413.34	-0.390845	0.170758	-2.28888	0.0220863	0.0447877	1.31674	PLXNA2
ENSG00000076382	293.431	-0.158637	0.235952	-0.672325	0.501377	0.80209	0.713626	SPAG5
ENSG00000076513	2111.47	-0.302271	0.0676639	-4.46724	7.92344e-06	9.13042e-05	0.79867	ANKRD13A
ENSG00000076554	517.508	0.135897	0.19421	0.699744	0.484087	0.585663	1.08413	TPD52
ENSG00000076555	1666.28	0.554846	0.220643	2.51468	0.0119142	0.0406056	0.79867	ACACB
ENSG00000076604	1468.87	0.00715094	0.189317	0.0377724	0.969869	0.806589	1.36889	TRAF4
ENSG00000076641	1571.2	-0.537641	0.220628	-2.43687	0.0148151	0.035882	1.15259	PAG1
ENSG00000076650	224.801	0.0774706	0.103862	0.7459	0.455728	0.640662	0.899552	GPATCH1
ENSG00000076662	766.746	-0.57764	0.271321	-2.12899	0.0332551	0.079381	0.98257	ICAM3
ENSG00000076685	2096.81	-0.183382	0.0729349	-2.51433	0.0119259	0.038262	0.860465	NT5C2
ENSG00000076706	6404.29	0.429514	0.196235	2.18877	0.0286132	0.0694185	1	MCAM
ENSG00000076716	1672	0.076358	0.144467	0.528549	0.597118	0.832683	0.804479	GPC4
ENSG00000076770	453.241	0.0325328	0.141324	0.230199	0.817937	0.889376	1	MBNL3
ENSG00000076826	431.112	-0.944935	0.211888	-4.45959	8.2116e-06	7.21603e-05	1.08581	CAMSAP3
ENSG00000076864	1042.15	-1.21927	0.252913	-4.82092	1.42899e-06	1.80499e-05	0.9441	RAP1GAP
ENSG00000076924	1257.42	-0.361919	0.0915334	-3.95396	7.68687e-05	0.000449374	1.15259	XAB2
ENSG00000076928	3922.24	-0.518205	0.137444	-3.77031	0.000163046	0.000754133	1.31439	ARHGEF1
ENSG00000076944	1875.44	-1.34174	0.168429	-7.9662	1.6363e-15	2.25513e-13	0.79867	STXBP2
ENSG00000076984	978.48	-0.320219	0.0822796	-3.89184	9.94888e-05	0.000658346	0.9441	MAP2K7
ENSG00000077009	5.05956	0.394851	0.576562	0.684838	0.493446	0.628695	1	NMRK2
ENSG00000077044	2029.01	-0.781701	0.177864	-4.39493	1.10807e-05	0.000100314	1	DGKD
ENSG00000077063	195.545	0.968239	0.189066	5.12116	3.03657e-07	4.43312e-06	1	CTTNBP2
ENSG00000077092	333.37	0.725234	0.201437	3.60031	0.000317839	0.00220525	0.71339	RARB
ENSG00000077097	2818.82	0.149906	0.0615937	2.4338	0.0149414	0.0324434	1.31674	TOP2B
ENSG00000077147	4058.25	0.203721	0.123887	1.64442	0.10009	0.13289	1.54857	TM9SF3
ENSG00000077150	2045.42	-0.441526	0.245851	-1.79591	0.072509	0.145702	1	NFKB2
ENSG00000077152	104.788	-0.37686	0.258127	-1.45998	0.144296	0.254135	0.976704	UBE2T
ENSG00000077157	4494.44	1.23068	0.2025	6.07745	1.22106e-09	2.66947e-08	1.32496	PPP1R12B
ENSG00000077232	2777.46	0.258849	0.114066	2.26929	0.0232507	0.0467385	1.31674	DNAJC10
ENSG00000077235	2127.08	0.109167	0.0764443	1.42806	0.153275	0.308921	0.804479	GTF3C1
ENSG00000077238	5516.56	-0.708367	0.180947	-3.91478	9.04849e-05	0.000458462	1.32496	IL4R
ENSG00000077254	1297.48	-0.150543	0.126051	-1.1943	0.232361	0.322428	1.15259	USP33
ENSG00000077264	80.4493	1.47498	0.200669	7.35033	1.97713e-13	1.25468e-11	1.12366	PAK3
ENSG00000077274	54.6404	2.98053	0.338823	8.79671	1.40881e-18	3.1302e-16	0.958253	CAPN6
ENSG00000077279	1.04217	3.58703	0.752861	4.76453	1.89294e-06	2.30516e-05	0.943026	DCX
ENSG00000077312	1161.09	-0.332355	0.115259	-2.88356	0.00393211	0.0135222	1	SNRPA
ENSG00000077327	1104.57	2.25163	0.679445	3.31393	0.000919956	0.00403219	1	SPAG6
ENSG00000077348	221.285	-0.293403	0.142299	-2.06188	0.039219	0.0974256	0.899552	EXOSC5
ENSG00000077380	941.722	-0.152176	0.100291	-1.51735	0.129178	0.205078	1.15259	DYNC1I2
ENSG00000077420	638.65	-1.07779	0.261783	-4.11712	3.8364e-05	0.00029012	0.970843	APBB1IP
ENSG00000077454	456.216	-0.674731	0.121849	-5.53744	3.06923e-08	7.98045e-07	0.713626	LRCH4
ENSG00000077458	354.179	0.262939	0.159844	1.64498	0.0999747	0.20146	0.912922	FAM76B
ENSG00000077463	315.031	-0.385366	0.118445	-3.25353	0.00113979	0.00640922	0.71339	SIRT6
ENSG00000077514	578.521	-0.122274	0.101801	-1.2011	0.229712	0.336204	1.07908	POLD3
ENSG00000077522	202.265	0.786566	0.315005	2.497	0.0125249	0.0384161	0.899552	ACTN2
ENSG00000077549	5571.35	-0.2209	0.10693	-2.06584	0.0388434	0.070766	1.32496	CAPZB
ENSG00000077585	603.151	-0.149905	0.173332	-0.864846	0.387124	0.52793	1	GPR137B
ENSG00000077616	72.1472	0.693891	0.284369	2.44011	0.0146829	0.0400792	1	NAALAD2
ENSG00000077684	1821.12	0.544205	0.198566	2.74068	0.00613131	0.0236435	0.79867	JADE1
ENSG00000077713	431.451	-0.345297	0.1162	-2.97158	0.00296268	0.00999105	1.08581	SLC25A43
ENSG00000077721	1302.44	-0.0901633	0.0771426	-1.16879	0.24249	0.290181	1.37985	UBE2A
ENSG00000077782	3187.74	0.144778	0.135021	1.07226	0.283601	0.339115	1.31674	FGFR1
ENSG00000077800	0.825044	-0.121125	0.678487	-0.178523	0.858312	0.825897	1.17042	FKBP6
ENSG00000077935	1.74578	-0.221292	0.447465	-0.494546	0.620921	0.771348	0.93649	SMC1B
ENSG00000077942	16269.6	0.837508	0.230299	3.63661	0.000276245	0.00116806	1.31674	FBLN1
ENSG00000077943	2801.11	0.766679	0.282812	2.71091	0.0067098	0.0211519	1	ITGA8
ENSG00000077984	335.546	-0.872134	0.312456	-2.79122	0.00525098	0.0185716	0.912922	CST7
ENSG00000078018	756.303	-1.0265	0.227236	-4.51732	6.26259e-06	7.40835e-05	0.801878	MAP2
ENSG00000078043	564.416	0.0939023	0.116688	0.804726	0.420978	0.529279	1.08413	PIAS2
ENSG00000078053	78.1887	0.296493	0.281658	1.05267	0.292491	0.428683	0.995609	AMPH
ENSG00000078061	2122.91	-0.366153	0.0866635	-4.225	2.38945e-05	0.000229535	0.804479	ARAF
ENSG00000078070	1038.99	-0.976498	0.145161	-6.72698	1.73223e-11	7.99486e-10	1	MCCC1
ENSG00000078081	4771.22	-2.45769	0.375867	-6.53872	6.20478e-11	1.64611e-09	1.54857	LAMP3
ENSG00000078098	331.376	0.954147	0.387116	2.46476	0.0137106	0.0500802	0.71339	FAP
ENSG00000078114	1762.73	-0.820415	0.192615	-4.25935	2.0502e-05	0.000205936	0.786546	NEBL
ENSG00000078124	931.887	-0.498631	0.164944	-3.02303	0.00250254	0.00955593	0.970843	ACER3
ENSG00000078140	1205.9	-0.232776	0.103935	-2.23963	0.025115	0.05552	1.15259	UBE2K
ENSG00000078142	886.35	-0.0192452	0.0561026	-0.343037	0.731571	0.749225	1.15259	PIK3C3
ENSG00000078177	336.62	0.296132	0.140739	2.10412	0.035368	0.107823	0.71339	N4BP2
ENSG00000078237	296.374	-0.37333	0.15874	-2.35183	0.0186815	0.0645524	0.71339	TIGAR
ENSG00000078246	810.51	0.255991	0.116689	2.19378	0.0282511	0.0703411	0.970843	TULP3
ENSG00000078269	614.915	0.682072	0.175943	3.87666	0.000105901	0.000805369	0.78565	SYNJ2
ENSG00000078295	112.7	2.41326	0.349437	6.90613	4.98054e-12	2.60821e-10	1	ADCY2
ENSG00000078304	2713.56	-0.119066	0.075443	-1.57822	0.114514	0.168723	1.31439	PPP2R5C
ENSG00000078319	27.5966	0.151421	0.155808	0.971839	0.331131	0.420897	1.15543	PMS2P1
ENSG00000078328	4.40481	1.96205	0.54038	3.63087	0.000282472	0.00227849	0.61043	RBFOX1
ENSG00000078369	8994.47	-0.343785	0.0740868	-4.6403	3.479e-06	2.93336e-05	1.31439	GNB1
ENSG00000078399	13.6873	-0.338842	0.32952	-1.02829	0.303813	0.434612	1.01498	HOXA9
ENSG00000078401	1282.08	-0.426403	0.322497	-1.32219	0.186103	0.238302	1.36889	EDN1
ENSG00000078403	1055.27	-0.0895941	0.0975247	-0.918681	0.358262	0.379144	1.43562	MLLT10
ENSG00000078487	195.563	0.54795	0.179289	3.05624	0.00224132	0.00851485	1	ZCWPW1
ENSG00000078549	91.5548	0.998924	0.442859	2.25563	0.024094	0.0548115	1.12366	ADCYAP1R1
ENSG00000078579	1.72507	0.225828	0.431643	0.523182	0.600848	1	0.613242	FGF20
ENSG00000078589	60.8528	1.24968	0.351621	3.55406	0.000379338	0.00193172	1	P2RY10
ENSG00000078596	1013.19	0.41365	0.249641	1.65698	0.0975239	0.138218	1.43562	ITM2A
ENSG00000078618	3519.49	-0.473126	0.101396	-4.66611	3.06961e-06	2.62914e-05	1.31439	NRDC
ENSG00000078668	1616.92	0.0291272	0.0907433	0.320984	0.748222	0.760829	1.15259	VDAC3
ENSG00000078674	3610.05	0.17446	0.123567	1.41186	0.157991	0.267652	1	PCM1
ENSG00000078687	649.044	0.257813	0.121482	2.12224	0.0338179	0.0964114	0.78565	TNRC6C
ENSG00000078699	901.812	0.249592	0.0987907	2.52648	0.0115213	0.024507	1.43562	CBFA2T2
ENSG00000078725	63.1728	-2.47997	0.40702	-6.093	1.10812e-09	2.77378e-08	1.15148	BRINP1
ENSG00000078747	1519.57	-0.172021	0.0925911	-1.85786	0.0631892	0.101226	1.37985	ITCH
ENSG00000078804	1817.68	0.15167	0.180515	0.840209	0.400791	0.636034	0.79867	TP53INP2
ENSG00000078808	3326.52	-0.25442	0.114014	-2.23148	0.0256495	0.0503742	1.32496	SDF4
ENSG00000078814	41.6237	0.587284	0.203663	2.8836	0.00393158	0.0142016	0.942147	MYH7B
ENSG00000078898	50.7006	3.51772	0.847207	4.15214	3.29387e-05	0.000261954	0.942147	BPIFB2
ENSG00000078900	335.329	2.27894	0.53235	4.2809	1.86141e-05	0.000154976	1	TP73
ENSG00000078902	1508.48	-0.513446	0.0715442	-7.17663	7.14511e-13	3.56347e-11	1.31136	TOLLIP
ENSG00000078967	493.14	-0.301492	0.0844866	-3.56852	0.000358999	0.00172673	1.07908	UBE2D4
ENSG00000079101	31.6748	0.46045	0.241443	1.90707	0.0565111	0.125463	0.942147	CLUL1
ENSG00000079102	402.126	0.142445	0.23147	0.615394	0.538295	0.84193	0.71339	RUNX1T1
ENSG00000079112	10.1875	3.78906	0.477408	7.93675	2.07554e-15	3.1403e-13	0.690999	CDH17
ENSG00000079134	563.276	0.0216087	0.122067	0.177023	0.85949	0.869823	1.08581	THOC1
ENSG00000079150	345.809	0.769658	0.161743	4.75852	1.95021e-06	3.00142e-05	0.717099	FKBP7
ENSG00000079156	613.829	1.04104	0.365904	2.84512	0.0044394	0.0151949	0.98257	OSBPL6
ENSG00000079215	949.306	-0.11775	0.245896	-0.47886	0.632038	0.677117	1.15259	SLC1A3
ENSG00000079246	5418.76	-0.139028	0.0965692	-1.43967	0.14996	0.183325	1.54857	XRCC5
ENSG00000079257	816.81	0.70868	0.268471	2.63969	0.00829829	0.0255387	0.98257	LXN
ENSG00000079263	183.26	0.731942	0.280106	2.61309	0.00897269	0.026812	1	SP140
ENSG00000079277	1472.76	-0.575886	0.135713	-4.24341	2.20146e-05	0.000137767	1.36889	MKNK1
ENSG00000079308	18175	-0.342814	0.146032	-2.34752	0.0188988	0.0393646	1.31674	TNS1
ENSG00000079313	946.417	-0.417804	0.107123	-3.90024	9.60992e-05	0.000608844	1	REXO1
ENSG00000079332	2813.9	-0.437674	0.103081	-4.24594	2.17676e-05	0.000177169	1	SAR1A
ENSG00000079335	409.438	0.18813	0.226483	0.830661	0.406165	0.692503	0.717099	CDC14A
ENSG00000079337	1862.11	0.826396	0.253842	3.25556	0.00113171	0.00580527	0.79867	RAPGEF3
ENSG00000079385	329.106	-0.979637	0.180929	-5.41447	6.14695e-08	1.09664e-06	1	CEACAM1
ENSG00000079387	465.508	0.0227611	0.0588469	0.386785	0.698915	0.799714	1	SENP1
ENSG00000079393	2.78916	0.257512	0.417382	0.616969	0.537255	0.741293	0.859676	DUSP13
ENSG00000079432	2690.81	-0.355225	0.099718	-3.56229	0.000367628	0.00147607	1.32496	CIC
ENSG00000079435	101.66	0.00558811	0.220806	0.0253078	0.979809	1	0.976704	LIPE
ENSG00000079459	2688.42	-0.982952	0.127535	-7.70731	1.28502e-14	7.63555e-13	1.54857	FDFT1
ENSG00000079462	211.987	-0.246207	0.175051	-1.40648	0.159581	0.25341	1.08473	PAFAH1B3
ENSG00000079482	392.105	-0.0202085	0.147502	-0.137004	0.891027	1	0.713626	OPHN1
ENSG00000079616	670.502	-0.0294431	0.157765	-0.186627	0.851953	0.925918	0.98257	KIF22
ENSG00000079689	3.01583	2.89841	0.689296	4.20489	2.61213e-05	0.000206318	1	SCGN
ENSG00000079691	848.638	-0.155355	0.162998	-0.953109	0.340535	0.490197	0.970843	CARMIL1
ENSG00000079739	1364.6	-0.487359	0.140932	-3.45811	0.000543979	0.00260543	1	PGM1
ENSG00000079785	1821.27	-0.198761	0.0820975	-2.42104	0.0154764	0.0510304	0.786546	DDX1
ENSG00000079805	4234.3	-0.933334	0.12695	-7.35201	1.95254e-13	9.43029e-12	1.54857	DNM2
ENSG00000079819	3292.9	-0.189599	0.146193	-1.2969	0.194664	0.313901	1	EPB41L2
ENSG00000079841	53.8154	1.27102	0.33496	3.79456	0.000147908	0.000904438	0.958253	RIMS1
ENSG00000079931	1798.29	0.487974	0.334983	1.45671	0.145195	0.250799	1	MOXD1
ENSG00000079950	1877.88	-0.24434	0.120359	-2.03009	0.0423473	0.115186	0.786546	STX7
ENSG00000079974	168.535	0.93226	0.320134	2.91209	0.00359021	0.0128018	0.975706	RABL2B
ENSG00000079999	1486.19	-0.187337	0.0810541	-2.31126	0.0208186	0.0409996	1.37985	KEAP1
ENSG00000080007	48.6363	-0.244721	0.320559	-0.763421	0.445212	0.586213	0.995609	DDX43
ENSG00000080031	37.8601	1.56264	0.387311	4.03459	5.46988e-05	0.000382195	0.995609	PTPRH
ENSG00000080166	14.845	1.49692	0.390998	3.82845	0.000128955	0.000767447	1.01602	DCT
ENSG00000080189	1346.77	-0.107712	0.0877362	-1.22767	0.219569	0.279754	1.31136	SLC35C2
ENSG00000080200	1346.55	-0.0894253	0.113056	-0.790979	0.428956	0.512498	1.15259	CRYBG3
ENSG00000080224	5.42648	0.614699	0.52463	1.17168	0.241325	0.369726	1	EPHA6
ENSG00000080293	352.204	-1.42987	0.411851	-3.47182	0.000516949	0.00249857	1	SCTR
ENSG00000080298	899.967	1.44527	0.35307	4.09343	4.25046e-05	0.000307723	1	RFX3
ENSG00000080345	1159.21	0.0641215	0.116542	0.5502	0.582182	0.562164	1.37985	RIF1
ENSG00000080371	1476.02	-0.340209	0.163876	-2.07602	0.0378919	0.0699047	1.31136	RAB21
ENSG00000080493	871.717	0.936877	0.245819	3.81124	0.000138269	0.000864838	0.9441	SLC4A4
ENSG00000080503	3028.29	0.212909	0.0784022	2.7156	0.00661563	0.0165839	1.31674	SMARCA2
ENSG00000080546	1274.11	0.400274	0.173498	2.30709	0.02105	0.0432419	1.31136	SESN1
ENSG00000080561	263.038	-0.0261382	0.13721	-0.190498	0.848919	0.986756	0.899552	MID2
ENSG00000080572	125.842	2.48963	0.779812	3.1926	0.00140998	0.00578206	1	PIH1D3
ENSG00000080573	1359.39	0.0727951	0.265911	0.273757	0.784271	0.698173	1.36889	COL5A3
ENSG00000080603	135.451	-0.0225347	0.128434	-0.175458	0.86072	0.937358	0.976704	SRCAP
ENSG00000080608	741.387	-0.620848	0.165755	-3.74558	0.000179979	0.00104599	0.98257	PUM3
ENSG00000080618	237.732	-2.6442	0.616494	-4.2891	1.79398e-05	0.000153288	0.975706	CPB2
ENSG00000080644	7.107	0.0508216	0.416754	0.121946	0.902942	0.839742	1.2016	CHRNA3
ENSG00000080709	51.7249	-1.83569	0.530468	-3.46051	0.000539153	0.0025849	1	KCNN2
ENSG00000080802	521.036	0.00374561	0.0780116	0.0480135	0.961705	1	0.713626	CNOT4
ENSG00000080815	2044.46	-0.315939	0.0863034	-3.6608	0.000251431	0.00164624	0.79867	PSEN1
ENSG00000080819	362.758	0.116928	0.110687	1.05639	0.290791	0.425301	1	CPOX
ENSG00000080822	1674.13	-0.0291518	0.111024	-0.262572	0.792881	1	0.786546	CLDND1
ENSG00000080823	433.851	1.15655	0.323954	3.5701	0.000356846	0.00171852	1.07908	MOK
ENSG00000080824	11509	-0.0846179	0.235673	-0.359048	0.719559	0.602412	1.54857	HSP90AA1
ENSG00000080839	185.155	0.110524	0.105734	1.0453	0.295883	0.439114	0.975706	RBL1
ENSG00000080845	2307.79	-0.297806	0.0897493	-3.31819	0.00090602	0.00487871	0.786546	DLGAP4
ENSG00000080854	167.498	1.2444	0.324502	3.8348	0.000125664	0.000780393	0.969652	IGSF9B
ENSG00000080947	138.149	0.728486	0.259243	2.81006	0.0049533	0.016721	0.975706	CROCCP3
ENSG00000080986	79.8262	-0.0631209	0.339549	-0.185896	0.852526	0.831461	1.15148	NDC80
ENSG00000081014	358.256	-0.0645684	0.101906	-0.633605	0.526339	0.829438	0.71339	AP4E1
ENSG00000081019	584.448	-0.115084	0.16037	-0.717613	0.472996	0.577548	1.07908	RSBN1
ENSG00000081026	889.601	-0.482828	0.153056	-3.15459	0.00160723	0.00659412	0.970843	MAGI3
ENSG00000081041	2104.56	-1.33088	0.469469	-2.83487	0.00458448	0.018542	0.79867	CXCL2
ENSG00000081052	631.186	-0.560158	0.239966	-2.33432	0.0195788	0.0508362	1	COL4A4
ENSG00000081059	288.989	0.477709	0.21192	2.25419	0.0241841	0.0651363	0.912922	TCF7
ENSG00000081087	783.43	-0.368852	0.14032	-2.62865	0.0085725	0.0258478	1	OSTM1
ENSG00000081138	1.85449	1.95451	0.906111	2.15703	0.0310036	0.109399	0.613242	CDH7
ENSG00000081148	18.6794	0.758878	0.252743	3.00257	0.00267711	0.00871183	1.16349	IMPG2
ENSG00000081154	1027.04	0.109438	0.151317	0.723239	0.469533	0.464775	1.43562	PCNP
ENSG00000081177	682.37	0.100206	0.0809178	1.23837	0.215578	0.407588	0.78565	EXD2
ENSG00000081181	282.433	-0.224109	0.337108	-0.6648	0.506178	0.807356	0.71339	ARG2
ENSG00000081189	1228.36	0.549706	0.130632	4.20804	2.57591e-05	0.000156423	1.36889	MEF2C
ENSG00000081237	3218.76	-0.627276	0.28103	-2.23206	0.0256112	0.050315	1.32496	PTPRC
ENSG00000081248	6.15659	0.374449	0.482655	0.775812	0.43786	0.50489	1.20048	CACNA1S
ENSG00000081277	970.924	1.24548	0.404411	3.07975	0.00207176	0.00707281	1.15259	PKP1
ENSG00000081307	719.724	0.00508449	0.0758378	0.0670442	0.946546	1	0.801878	UBA5
ENSG00000081320	1435.05	-0.253465	0.173438	-1.46141	0.143902	0.249094	1	STK17B
ENSG00000081377	455.988	0.71197	0.1663	4.28124	1.85852e-05	0.000144799	1.08581	CDC14B
ENSG00000081386	338.182	0.404164	0.104479	3.86839	0.000109555	0.000900789	0.71339	ZNF510
ENSG00000081479	500.656	-2.43949	0.368774	-6.61514	3.712e-11	1.44117e-09	1.08413	LRP2
ENSG00000081665	265.272	0.380407	0.133446	2.85065	0.00436304	0.0137754	1.08473	ZNF506
ENSG00000081692	408.703	-0.158989	0.103018	-1.54332	0.122752	0.285451	0.71339	JMJD4
ENSG00000081721	343.672	-0.0941157	0.0819486	-1.14847	0.250773	0.488884	0.717099	DUSP12
ENSG00000081760	642.962	-0.34048	0.10991	-3.0978	0.00194962	0.00912728	0.801878	AACS
ENSG00000081791	2008.95	-0.155484	0.07199	-2.15979	0.0307886	0.08811	0.79867	KIAA0141
ENSG00000081803	1270.86	-0.182882	0.100163	-1.82584	0.0678742	0.123737	1.15259	CADPS2
ENSG00000081818	112.051	0.554526	0.194714	2.8479	0.00440089	0.0151647	0.976704	PCDHB4
ENSG00000081842	8.63281	1.05629	0.337424	3.13046	0.00174535	0.00593039	1.20048	PCDHA6
ENSG00000081853	81.1548	0.0166021	0.188826	0.0879229	0.929938	0.882089	1.15148	PCDHGA2
ENSG00000081870	428.879	0.623563	0.185789	3.35629	0.000789955	0.00333963	1.07908	HSPB11
ENSG00000081913	453.011	0.0701299	0.154429	0.454125	0.649739	0.720677	1.08413	PHLPP1
ENSG00000081923	1162.18	0.773302	0.162066	4.77152	1.82842e-06	1.87717e-05	1.15259	ATP8B1
ENSG00000081985	30.2097	0.338042	0.321824	1.05039	0.293537	0.442599	0.958253	IL12RB2
ENSG00000082014	1051.7	-0.368414	0.118853	-3.09974	0.00193687	0.00556418	1.43562	SMARCD3
ENSG00000082068	493.431	0.110112	0.0655097	1.68085	0.0927927	0.166209	1.08413	WDR70
ENSG00000082074	978.208	-0.717408	0.269086	-2.66609	0.0076739	0.0247462	0.9441	FYB1
ENSG00000082126	4.1646	-0.390344	0.400261	-0.975224	0.329449	0.491353	0.93649	MPP4
ENSG00000082146	130.747	-0.463731	0.112505	-4.12188	3.75794e-05	0.000279299	0.995609	STRADB
ENSG00000082153	624.674	-0.155219	0.131099	-1.18399	0.236417	0.372272	0.970843	BZW1
ENSG00000082175	258.859	0.831121	0.256574	3.2393	0.00119823	0.00550728	0.899552	PGR
ENSG00000082196	189.103	1.85299	0.252906	7.32678	2.35749e-13	1.64511e-11	1	C1QTNF3
ENSG00000082212	695.579	-0.332523	0.12453	-2.67023	0.00758003	0.0237344	0.98257	ME2
ENSG00000082213	419.031	0.0682403	0.0836646	0.815642	0.414705	0.555192	1	C5orf22
ENSG00000082258	1124.05	0.125452	0.13663	0.918185	0.358522	0.447773	1.15259	CCNT2
ENSG00000082269	467.85	-0.239368	0.166083	-1.44126	0.149512	0.240745	1.08581	FAM135A
ENSG00000082293	10.6856	1.94593	0.539076	3.60976	0.000306484	0.00158681	1.01602	COL19A1
ENSG00000082397	1199.43	-1.05852	0.221851	-4.77132	1.83022e-06	1.68363e-05	1.31136	EPB41L3
ENSG00000082438	1401.14	-0.617037	0.163765	-3.76783	0.000164671	0.000734693	1.36889	COBLL1
ENSG00000082458	1138.41	0.570303	0.125078	4.5596	5.12519e-06	4.57351e-05	1.15259	DLG3
ENSG00000082482	29.5593	3.90214	0.513168	7.60402	2.87073e-14	2.48251e-12	0.958253	KCNK2
ENSG00000082497	232.815	1.27249	0.308005	4.1314	3.60564e-05	0.000234999	1.17868	SERTAD4
ENSG00000082512	723.059	0.973627	0.194961	4.99396	5.91528e-07	8.09979e-06	0.98257	TRAF5
ENSG00000082515	446.113	-0.482753	0.0992951	-4.8618	1.1632e-06	1.33744e-05	1.07908	MRPL22
ENSG00000082516	557.942	-0.161983	0.0919685	-1.76128	0.0781905	0.145639	1.07908	GEMIN5
ENSG00000082556	2.37478	-0.25362	0.672836	-0.376941	0.706217	1	0.617702	OPRK1
ENSG00000082641	7552.28	-0.082921	0.0962419	-0.86159	0.388913	0.428459	1.32496	NFE2L1
ENSG00000082684	54.7837	0.513748	0.282596	1.81796	0.06907	0.127942	1.12366	SEMA5B
ENSG00000082701	1430.94	-0.310275	0.0866508	-3.58075	0.000342608	0.00134569	1.37985	GSK3B
ENSG00000082781	4279.81	0.353768	0.155203	2.27939	0.0226438	0.0457912	1.31439	ITGB5
ENSG00000082805	1541.77	-0.168435	0.0992394	-1.69726	0.0896467	0.172442	1	ERC1
ENSG00000082898	2883.38	-0.0386765	0.149161	-0.259294	0.795409	0.725483	1.31439	XPO1
ENSG00000082996	848.142	-0.563439	0.119136	-4.72938	2.25202e-06	2.24822e-05	1.15259	RNF13
ENSG00000083067	17.1423	0.856108	0.333825	2.56454	0.0103313	0.0252048	1.24336	TRPM3
ENSG00000083093	286.119	-0.0434743	0.0940897	-0.462051	0.644044	0.756834	1	PALB2
ENSG00000083097	820.711	0.294269	0.129986	2.26385	0.0235833	0.0592218	1	DOPEY1
ENSG00000083099	663.916	-0.000708167	0.095949	-0.00738066	0.994111	1	0.801878	LYRM2
ENSG00000083123	304.092	0.0396532	0.102659	0.386261	0.699303	0.799817	1	BCKDHB
ENSG00000083168	2201.77	-0.442421	0.130201	-3.39797	0.000678873	0.00377609	0.79867	KAT6A
ENSG00000083223	1038.52	-0.209354	0.101462	-2.06336	0.0390782	0.091299	0.970843	ZCCHC6
ENSG00000083290	822.799	0.152586	0.119138	1.28075	0.200281	0.385379	0.78565	ULK2
ENSG00000083307	601.055	0.493469	0.260725	1.89268	0.0584004	0.146195	0.801878	GRHL2
ENSG00000083312	1731.39	0.104776	0.15271	0.686114	0.492642	0.697961	0.860465	TNPO1
ENSG00000083444	3045.09	-0.317083	0.219805	-1.44257	0.149143	0.256008	1	PLOD1
ENSG00000083454	145.47	2.33685	0.455256	5.13304	2.85093e-07	4.28065e-06	0.976704	P2RX5
ENSG00000083457	467.74	-0.231313	0.180947	-1.27835	0.201127	0.302397	1.08413	ITGAE
ENSG00000083520	1077.41	-0.0819081	0.0992163	-0.82555	0.409059	0.549536	1	DIS3
ENSG00000083535	435.783	0.285835	0.129925	2.19999	0.0278073	0.0889294	0.713626	PIBF1
ENSG00000083544	627.281	0.133217	0.169146	0.787588	0.430938	0.577755	0.98257	TDRD3
ENSG00000083635	102.998	-0.179934	0.115253	-1.5612	0.118476	0.214009	1	NUFIP1
ENSG00000083642	890.313	-0.122342	0.0884285	-1.38351	0.166509	0.249816	1.15259	PDS5B
ENSG00000083720	679.117	0.363971	0.125361	2.90338	0.00369164	0.0156862	0.78565	OXCT1
ENSG00000083750	396.851	0.124319	0.0965855	1.28714	0.198046	0.317861	1	RRAGB
ENSG00000083782	2.30371	1.718	0.625041	2.74861	0.00598477	0.0286732	0.613242	EPYC
ENSG00000083799	1831.47	-0.121699	0.125332	-0.971012	0.331542	0.469545	1	CYLD
ENSG00000083807	83.7745	-0.289819	0.159102	-1.8216	0.0685162	0.139117	1	SLC27A5
ENSG00000083812	234.788	0.217121	0.105323	2.06147	0.0392579	0.0975092	0.899552	ZNF324
ENSG00000083814	297.633	0.550948	0.142263	3.87275	0.000107613	0.000669006	1	ZNF671
ENSG00000083817	123.628	0.526845	0.114719	4.59247	4.38035e-06	4.6365e-05	0.969652	ZNF416
ENSG00000083828	216.859	-0.114688	0.100986	-1.13568	0.256091	0.386782	1	ZNF586
ENSG00000083838	356.229	0.449598	0.149524	3.00686	0.0026396	0.0128577	0.71339	ZNF446
ENSG00000083844	858.306	0.456705	0.171209	2.66753	0.00764118	0.0246587	0.9441	ZNF264
ENSG00000083845	5370.92	-0.240971	0.10418	-2.31303	0.020721	0.042268	1.32496	RPS5
ENSG00000083857	3291.03	0.788014	0.14573	5.40735	6.39657e-08	8.90631e-07	1.31674	FAT1
ENSG00000083896	1927.18	-0.109876	0.0820105	-1.33977	0.180319	0.356062	0.786546	YTHDC1
ENSG00000083937	951.188	-0.11471	0.103402	-1.10936	0.267275	0.303227	1.43562	CHMP2B
ENSG00000084070	4061.44	0.0299017	0.209313	0.142856	0.886404	0.941504	1	SMAP2
ENSG00000084072	776.831	0.0418653	0.070321	0.595345	0.551613	0.801779	0.78565	PPIE
ENSG00000084073	1071.84	0.162959	0.124716	1.30664	0.191334	0.234739	1.43562	ZMPSTE24
ENSG00000084090	3767.89	-0.248676	0.0954357	-2.60569	0.00916888	0.0217022	1.32496	STARD7
ENSG00000084092	506.86	0.0991525	0.111077	0.892649	0.372045	0.653928	0.713626	NOA1
ENSG00000084093	783.267	0.169986	0.139154	1.22156	0.221873	0.35515	0.970843	REST
ENSG00000084110	105.412	-2.15141	0.278955	-7.71241	1.23467e-14	1.12418e-12	0.976704	HAL
ENSG00000084112	2675.63	-0.567482	0.198272	-2.86213	0.00420799	0.0113181	1.32496	SSH1
ENSG00000084207	10630	-0.145665	0.153517	-0.948854	0.342695	0.392075	1.31439	GSTP1
ENSG00000084234	18932.5	-0.505305	0.127679	-3.95761	7.5703e-05	0.000397258	1.31439	APLP2
ENSG00000084444	256.198	-0.286182	0.102386	-2.79511	0.00518816	0.0148619	1.17868	FAM234B
ENSG00000084453	35.7278	-5.59649	0.846181	-6.61382	3.7454e-11	1.53975e-09	1.00358	SLCO1A2
ENSG00000084463	1052.48	-0.304557	0.0784068	-3.88431	0.000102619	0.000674008	0.9441	WBP11
ENSG00000084623	2659.28	-0.369314	0.103698	-3.56143	0.000368836	0.00188736	1	EIF3I
ENSG00000084628	1.05446	0.249616	0.664351	0.375729	0.707118	0.838428	0.943026	NKAIN1
ENSG00000084636	3265.46	0.840665	0.213443	3.93859	8.19614e-05	0.000424116	1.31674	COL16A1
ENSG00000084652	2659.37	0.0953701	0.0751544	1.26899	0.204445	0.232966	1.54857	TXLNA
ENSG00000084674	26.4109	0.367531	0.391061	0.939831	0.347304	0.435926	1.15543	APOB
ENSG00000084676	2014.46	-0.230427	0.102715	-2.24336	0.0248734	0.073712	0.804479	NCOA1
ENSG00000084693	711.257	0.530725	0.160867	3.29915	0.000969795	0.004281	0.98257	AGBL5
ENSG00000084710	143.912	-1.07244	0.231987	-4.62285	3.78503e-06	3.98001e-05	1	EFR3B
ENSG00000084731	288.997	0.610568	0.169218	3.60817	0.000308363	0.00215094	0.71339	KIF3C
ENSG00000084733	2296.85	-0.120588	0.118511	-1.01753	0.308903	0.53359	0.786546	RAB10
ENSG00000084734	12.5202	0.304245	0.29756	1.02247	0.30656	0.437362	1.01602	GCKR
ENSG00000084754	2992.42	-0.464359	0.105634	-4.3959	1.10312e-05	6.86667e-05	1.54857	HADHA
ENSG00000084764	894.941	0.632026	0.242211	2.6094	0.00907001	0.0277193	0.970843	MAPRE3
ENSG00000084774	1129.3	-0.0469504	0.121581	-0.386166	0.699373	0.726727	1.15259	CAD
ENSG00000085063	15716.5	-0.124495	0.104801	-1.18792	0.234865	0.362438	1	CD59
ENSG00000085117	2379.14	-0.526387	0.149617	-3.51822	0.000434447	0.00260543	0.79867	CD82
ENSG00000085185	484.197	-0.0579055	0.116044	-0.498997	0.617782	0.695565	1.08413	BCORL1
ENSG00000085224	1723.15	0.270179	0.104866	2.57643	0.00998265	0.0355318	0.786546	ATRX
ENSG00000085231	230.538	-0.402851	0.109446	-3.68084	0.000232469	0.00118868	1.08473	AK6
ENSG00000085265	1202.57	-2.27127	0.396621	-5.72656	1.02486e-08	1.71011e-07	1.36889	FCN1
ENSG00000085274	499.306	0.0054758	0.0870752	0.0628859	0.949857	0.991613	1	MYNN
ENSG00000085276	1553	0.236932	0.130387	1.81715	0.0691945	0.109387	1.36889	MECOM
ENSG00000085365	624.653	0.472772	0.18371	2.57347	0.0100683	0.0298818	0.98257	SCAMP1
ENSG00000085377	834.942	-0.433957	0.100601	-4.31366	1.60571e-05	0.000137689	1	PREP
ENSG00000085382	346.573	-0.0832732	0.124216	-0.670393	0.502607	0.800825	0.717099	HACE1
ENSG00000085415	755.985	-0.32602	0.120818	-2.69845	0.00696641	0.0261408	0.801878	SEH1L
ENSG00000085433	572.058	0.227664	0.129318	1.7605	0.0783239	0.145274	1.08413	WDR47
ENSG00000085449	1411.29	0.134891	0.102072	1.32153	0.186324	0.272532	1.15259	WDFY1
ENSG00000085465	149.003	0.506801	0.192932	2.62684	0.00861819	0.0264522	0.976704	OVGP1
ENSG00000085491	994.076	-0.433002	0.114826	-3.77095	0.00016263	0.00083755	1.15259	SLC25A24
ENSG00000085511	895.43	-0.0270087	0.0698849	-0.386474	0.699146	0.799793	1	MAP3K4
ENSG00000085514	521.483	-1.28067	0.27817	-4.60391	4.14627e-06	4.01666e-05	1.08413	PILRA
ENSG00000085552	195.183	2.05878	0.361623	5.69316	1.24706e-08	2.95594e-07	0.899552	IGSF9
ENSG00000085563	363.707	2.54167	0.251868	10.0913	6.03772e-24	7.05108e-21	0.713626	ABCB1
ENSG00000085644	282.686	-0.232518	0.10919	-2.12949	0.0332141	0.102134	0.717099	ZNF213
ENSG00000085662	1048.22	-0.410882	0.163089	-2.51937	0.0117566	0.0297676	1.15259	AKR1B1
ENSG00000085719	1954.18	0.0738076	0.107174	0.688668	0.491032	0.740751	0.786546	CPNE3
ENSG00000085721	805.58	-0.0747809	0.0942613	-0.793336	0.427582	0.663609	0.801878	RRN3
ENSG00000085733	5086.75	-0.0874435	0.084602	-1.03359	0.301329	0.353781	1.32496	CTTN
ENSG00000085741	113.091	0.310214	0.240046	1.29231	0.196248	0.315618	1	WNT11
ENSG00000085760	580.02	-0.174543	0.0817049	-2.13626	0.0326585	0.0721309	1.08581	MTIF2
ENSG00000085788	1074.68	0.0480024	0.0934239	0.513813	0.607383	0.563195	1.43562	DDHD2
ENSG00000085831	508.318	-0.96897	0.207341	-4.67331	2.96378e-06	3.01171e-05	1.08413	TTC39A
ENSG00000085832	2121.08	0.0357351	0.117505	0.304115	0.76104	0.846732	1	EPS15
ENSG00000085840	59.5043	-0.421733	0.279654	-1.50806	0.13154	0.232286	1	ORC1
ENSG00000085871	910.87	0.083235	0.111594	0.745871	0.455745	0.618679	0.9441	MGST2
ENSG00000085872	944.151	-0.0542387	0.063927	-0.848447	0.396189	0.559985	0.9441	CHERP
ENSG00000085978	871.831	0.00901075	0.0625267	0.14411	0.885413	0.851702	1.15259	ATG16L1
ENSG00000085982	1364.79	0.109756	0.0843404	1.30135	0.193139	0.243924	1.37985	USP40
ENSG00000085998	1621.88	0.0404565	0.0843029	0.479895	0.631302	0.617618	1.31136	POMGNT1
ENSG00000085999	69.5041	-0.344153	0.3392	-1.0146	0.310296	0.402003	1.15148	RAD54L
ENSG00000086015	1625.51	0.43281	0.101562	4.26154	2.03025e-05	0.000133371	1.31136	MAST2
ENSG00000086061	2976.79	-0.302469	0.182885	-1.65388	0.098152	0.130935	1.54857	DNAJA1
ENSG00000086062	5614.72	-0.0179257	0.140067	-0.127979	0.898166	0.950567	1	B4GALT1
ENSG00000086065	831.623	0.0978968	0.0929571	1.05314	0.292277	0.383788	1.15259	CHMP5
ENSG00000086102	1383.57	-0.09373	0.094366	-0.993261	0.320583	0.373266	1.31136	NFX1
ENSG00000086159	17.2441	2.09303	0.521462	4.01378	5.97542e-05	0.000409629	1	AQP6
ENSG00000086189	403.85	0.135465	0.114164	1.18659	0.23539	0.362967	1	DIMT1
ENSG00000086200	578.616	0.423954	0.141506	2.996	0.00273544	0.00941946	1.07908	IPO11
ENSG00000086205	15.0627	0.535311	0.301009	1.77839	0.0753405	0.14832	1.01602	FOLH1
ENSG00000086232	2783	-0.179151	0.0844001	-2.12264	0.0337837	0.0555717	1.54857	EIF2AK1
ENSG00000086288	18.4149	-1.44609	0.322129	-4.48916	7.15059e-06	6.88823e-05	1	NME8
ENSG00000086289	1151.97	-0.596758	0.160629	-3.71513	0.000203102	0.000868762	1.37985	EPDR1
ENSG00000086300	641.812	-1.39263	0.28649	-4.86099	1.16799e-06	1.77794e-05	0.78565	SNX10
ENSG00000086475	388.926	0.0845232	0.0676023	1.2503	0.21119	0.334157	1	SEPHS1
ENSG00000086504	881.656	-0.470736	0.117834	-3.9949	6.47213e-05	0.00038899	1.15259	MRPL28
ENSG00000086506	1.06513	-2.02552	0.920216	-2.20113	0.0277267	0.0709072	0.943026	HBQ1
ENSG00000086544	4270.91	-0.523537	0.300734	-1.74086	0.0817074	0.128219	1.32496	ITPKC
ENSG00000086548	9609.7	0.174658	0.261684	0.667437	0.504493	0.521451	1.32496	CEACAM6
ENSG00000086570	686.042	4.35026	0.694289	6.26577	3.70976e-10	1.4483e-08	0.78565	FAT2
ENSG00000086589	1247.72	-0.146554	0.065245	-2.24622	0.02469	0.054772	1.15259	RBM22
ENSG00000086598	4654	0.00904691	0.0924767	0.097829	0.922068	0.800396	1.31674	TMED2
ENSG00000086619	320.354	0.317547	0.167329	1.89774	0.0577307	0.158784	0.71339	ERO1B
ENSG00000086666	1156.87	-0.0660178	0.110491	-0.597492	0.550179	0.559903	1.31136	ZFAND6
ENSG00000086696	50.6744	-0.0853188	0.386755	-0.220602	0.825402	0.89293	1.00358	HSD17B2
ENSG00000086712	669.72	-0.272294	0.151226	-1.80057	0.0717704	0.144447	1	TXLNG
ENSG00000086717	9.18976	-0.603944	0.272488	-2.21641	0.0266635	0.0654946	1	PPEF1
ENSG00000086730	749.513	-1.2948	0.253227	-5.1132	3.16753e-07	4.67591e-06	0.98257	LAT2
ENSG00000086758	5492.95	-0.119503	0.0843755	-1.41632	0.15668	0.214727	1.31674	HUWE1
ENSG00000086827	355.934	-0.190312	0.0855468	-2.22466	0.0261043	0.0844879	0.713626	ZW10
ENSG00000086848	15.1546	0.164533	0.156297	1.05269	0.292482	0.42736	1	ALG9
ENSG00000086967	13.4352	0.371643	0.499074	0.744666	0.456474	0.594724	1	MYBPC2
ENSG00000086991	36.5532	0.668192	0.319343	2.0924	0.0364029	0.0839656	1.00358	NOX4
ENSG00000087008	427.698	-0.0279044	0.0796826	-0.350194	0.726193	0.820702	1	ACOX3
ENSG00000087053	953.013	0.026337	0.114033	0.230961	0.817345	0.906691	0.970843	MTMR2
ENSG00000087074	5881.39	-1.00399	0.261458	-3.83997	0.000123047	0.00059489	1.31674	PPP1R15A
ENSG00000087076	325.844	-1.0436	0.219395	-4.75674	1.96748e-06	2.26299e-05	1	HSD17B14
ENSG00000087077	1495.85	-0.0462864	0.109845	-0.421377	0.67348	0.627467	1.36889	TRIP6
ENSG00000087085	90.3127	-0.631737	0.269596	-2.34327	0.0191154	0.0498594	1	ACHE
ENSG00000087086	110586	-1.13248	0.278082	-4.07245	4.65217e-05	0.000231822	1.54857	FTL
ENSG00000087087	2694.65	-0.0867201	0.108065	-0.802482	0.422274	0.457897	1.31674	SRRT
ENSG00000087088	1581.13	-0.451033	0.154443	-2.92038	0.00349606	0.0122512	1	BAX
ENSG00000087095	621.565	0.0491999	0.108657	0.452799	0.650694	0.761732	1	NLK
ENSG00000087111	1432.65	-0.239571	0.0844047	-2.83836	0.00453467	0.0152422	1	PIGS
ENSG00000087116	1851.93	-0.494212	0.313673	-1.57556	0.115126	0.248026	0.804479	ADAMTS2
ENSG00000087128	4.0977	2.99784	0.609832	4.91585	8.83987e-07	1.80655e-05	0.58329	TMPRSS11E
ENSG00000087152	2016.07	-0.208293	0.0639318	-3.25806	0.00112178	0.00541086	0.860465	ATXN7L3
ENSG00000087157	1208.91	-0.713732	0.103546	-6.89291	5.4664e-12	2.10868e-10	1.37985	PGS1
ENSG00000087191	2683.18	-0.230313	0.0940462	-2.44893	0.0143281	0.0313638	1.31674	PSMC5
ENSG00000087206	758.203	-0.338663	0.081821	-4.13907	3.48718e-05	0.000261595	1	UIMC1
ENSG00000087237	46.5759	-0.11393	0.337497	-0.337572	0.735686	0.851538	0.958253	CETP
ENSG00000087245	18585	0.787394	0.310343	2.53717	0.0111752	0.0256871	1.31439	MMP2
ENSG00000087250	12.1134	1.30621	0.592183	2.20576	0.027401	0.0902595	0.690999	MT3
ENSG00000087253	662.059	0.234151	0.137669	1.70083	0.0889758	0.203481	0.801878	LPCAT2
ENSG00000087258	157.631	2.0579	0.220554	9.33059	1.0528e-20	3.3895e-18	0.995609	GNAO1
ENSG00000087263	641.571	-0.177865	0.0996439	-1.78501	0.0742594	0.148493	1	OGFOD1
ENSG00000087266	2808.23	-0.400959	0.123063	-3.25817	0.00112134	0.00378822	1.31439	SH3BP2
ENSG00000087269	924.815	-0.278218	0.109797	-2.53393	0.0112792	0.0241131	1.43562	NOP14
ENSG00000087274	7001.52	-0.17517	0.082091	-2.13385	0.0328551	0.061731	1.32496	ADD1
ENSG00000087299	106.766	0.0199239	0.114653	0.173775	0.862042	0.943252	0.969652	L2HGDH
ENSG00000087301	248.164	0.162647	0.162425	1.00137	0.316649	0.461906	0.975706	TXNDC16
ENSG00000087302	1647.77	-0.23651	0.0843693	-2.80328	0.00505865	0.0204023	0.786546	C14orf166
ENSG00000087303	726.841	-0.0113265	0.324625	-0.034891	0.972167	1	0.970843	NID2
ENSG00000087338	320.206	0.206899	0.150129	1.37814	0.168159	0.363253	0.71339	GMCL1
ENSG00000087365	4905.15	-0.198301	0.0991159	-2.00069	0.0454255	0.0707899	1.54857	SF3B2
ENSG00000087448	997.916	0.174267	0.100385	1.73599	0.0825655	0.165335	0.970843	KLHL42
ENSG00000087460	16808.7	-0.118512	0.0667548	-1.77533	0.075844	0.106819	1.54857	GNAS
ENSG00000087470	1343.28	-0.094537	0.104554	-0.904193	0.365893	0.506111	1	DNM1L
ENSG00000087494	33.6818	2.1135	0.270846	7.80332	6.03005e-15	5.96929e-13	0.958253	PTHLH
ENSG00000087495	215.482	-1.36172	0.318735	-4.27227	1.93496e-05	0.000149605	1.08473	PHACTR3
ENSG00000087502	829.497	-0.00381974	0.0970288	-0.0393671	0.968598	1	0.970843	ERGIC2
ENSG00000087510	203.058	0.71728	0.282188	2.54185	0.0110267	0.0277486	1.17868	TFAP2C
ENSG00000087586	100.548	-0.375199	0.268113	-1.39941	0.161691	0.273476	0.995609	AURKA
ENSG00000087589	488.341	-0.807969	0.278593	-2.90017	0.00372956	0.0171342	0.713626	CASS4
ENSG00000087842	371.542	-0.553337	0.146859	-3.76781	0.000164684	0.00126643	0.71339	PIR
ENSG00000087884	319.173	-0.264385	0.131125	-2.01628	0.0437703	0.12771	0.713626	AAMDC
ENSG00000087903	1081.41	0.54483	0.334182	1.63034	0.10303	0.172045	1.15259	RFX2
ENSG00000087995	173.774	-0.120669	0.075757	-1.59285	0.111194	0.203771	1	METTL2A
ENSG00000088002	154.114	-0.429963	0.311798	-1.37898	0.167901	0.281319	0.995609	SULT2B1
ENSG00000088035	195.742	0.0439658	0.147685	0.2977	0.765932	0.804988	1.08473	ALG6
ENSG00000088038	1058.62	-0.208218	0.0706781	-2.94601	0.00321906	0.0120131	0.9441	CNOT3
ENSG00000088053	22.2457	-0.404653	0.449468	-0.900293	0.367964	0.452981	1.16349	GP6
ENSG00000088179	501.049	0.053363	0.112009	0.476416	0.633778	0.707578	1.08413	PTPN4
ENSG00000088205	1008.19	-0.226198	0.0801928	-2.82068	0.00479225	0.016345	0.970843	DDX18
ENSG00000088247	1638.2	-0.334476	0.0846989	-3.949	7.84787e-05	0.000629134	0.786546	KHSRP
ENSG00000088256	2121.47	-0.373642	0.0990464	-3.7724	0.000161687	0.00112827	0.804479	GNA11
ENSG00000088280	1095.99	0.0457262	0.0964275	0.474203	0.635355	0.581703	1.43562	ASAP3
ENSG00000088298	1008.14	-0.385957	0.129765	-2.97428	0.00293676	0.0106018	1	EDEM2
ENSG00000088305	58.1982	0.208388	0.171205	1.21718	0.223535	0.350291	0.995609	DNMT3B
ENSG00000088320	123.348	1.15439	0.194004	5.95033	2.676e-09	6.96274e-08	0.995609	REM1
ENSG00000088325	214.13	-0.418368	0.367866	-1.13728	0.255419	0.363023	1.08473	TPX2
ENSG00000088340	652.537	2.88805	0.406085	7.11194	1.14424e-12	8.5306e-11	0.78565	FER1L4
ENSG00000088356	468.611	-0.143277	0.0835665	-1.71453	0.086431	0.167582	1	PDRG1
ENSG00000088367	1510.51	0.242704	0.0962986	2.52032	0.0117247	0.0258282	1.36889	EPB41L1
ENSG00000088386	6.80609	1.65057	0.430753	3.83182	0.000127197	0.000660807	1.20048	SLC15A1
ENSG00000088387	3687.53	-0.331358	0.162408	-2.04028	0.0413225	0.0742623	1.32496	DOCK9
ENSG00000088448	2772.98	0.335632	0.120543	2.78433	0.00536377	0.0139101	1.31674	ANKRD10
ENSG00000088451	239.544	0.150984	0.105313	1.43368	0.151664	0.228225	1.17868	TGDS
ENSG00000088538	119.289	1.34627	0.209371	6.43007	1.27548e-10	4.59884e-09	1	DOCK3
ENSG00000088543	252.637	0.282147	0.122081	2.31114	0.0208253	0.0546195	0.975706	C3orf18
ENSG00000088682	857.664	0.000673576	0.0933333	0.00721689	0.994242	1	0.970843	COQ9
ENSG00000088726	87.7419	1.79285	0.432335	4.14689	3.37016e-05	0.00026338	0.958253	TMEM40
ENSG00000088727	304.654	1.09435	0.277569	3.94262	8.05964e-05	0.000566591	0.912922	KIF9
ENSG00000088756	258.208	-0.227281	0.289179	-0.785953	0.431895	0.53898	1.08473	ARHGAP28
ENSG00000088766	792.684	-0.234814	0.121792	-1.92799	0.0538566	0.115214	1	CRLS1
ENSG00000088808	1314.89	-0.45711	0.138878	-3.29146	0.000996701	0.00332417	1.36889	PPP1R13B
ENSG00000088812	1522.27	0.0948854	0.093397	1.01594	0.309659	0.446232	1	ATRN
ENSG00000088826	314.522	0.151785	0.238173	0.637288	0.523937	0.823871	0.717099	SMOX
ENSG00000088827	2044.12	-0.992311	0.321674	-3.08483	0.00203666	0.00784774	1	SIGLEC1
ENSG00000088832	2390.8	-0.342071	0.138266	-2.47401	0.0133608	0.0452413	0.786546	FKBP1A
ENSG00000088833	1751.34	-0.35784	0.0784398	-4.56197	5.06751e-06	5.12532e-05	1	NSFL1C
ENSG00000088836	438.935	2.54032	0.363608	6.98642	2.81996e-12	1.54829e-10	1	SLC4A11
ENSG00000088854	1400.93	0.203537	0.091503	2.22437	0.0261234	0.0644221	1	C20orf194
ENSG00000088876	366.389	0.0366135	0.113092	0.323749	0.746128	1	0.71339	ZNF343
ENSG00000088881	433.765	0.453091	0.164008	2.76262	0.00573394	0.0173608	1.07908	EBF4
ENSG00000088882	586.767	1.61189	0.509925	3.16104	0.00157208	0.00590988	1.08581	CPXM1
ENSG00000088888	3124.47	-0.141835	0.091453	-1.55091	0.120923	0.176108	1.31439	MAVS
ENSG00000088899	826.03	-0.160618	0.147422	-1.08951	0.275928	0.409032	1	LZTS3
ENSG00000088926	75.5941	-2.77247	0.502996	-5.51192	3.54932e-08	5.9504e-07	1.15148	F11
ENSG00000088930	2261.59	-0.19671	0.06895	-2.85293	0.0043318	0.01466	1	XRN2
ENSG00000088970	346.087	0.351154	0.130011	2.70096	0.00691401	0.0285201	0.713626	KIZ
ENSG00000088986	1772.07	0.432771	0.160874	2.69013	0.00714235	0.0222485	1	DYNLL1
ENSG00000088992	206.417	0.231291	0.231492	0.999131	0.317731	0.492933	0.899552	TESC
ENSG00000089006	934.366	-0.211125	0.0731684	-2.88547	0.00390827	0.014108	0.9441	SNX5
ENSG00000089009	139.219	-0.163736	0.161195	-1.01576	0.309742	0.446318	1	RPL6
ENSG00000089012	43.7984	1.11074	0.426533	2.60412	0.0092111	0.0273157	1.00358	SIRPG
ENSG00000089022	779.241	-0.153011	0.0514945	-2.97141	0.00296438	0.010679	1	MAPKAPK5
ENSG00000089041	424.761	-0.821655	0.236606	-3.47266	0.000515318	0.00233643	1.07908	P2RX7
ENSG00000089048	360.777	-0.160219	0.116471	-1.37561	0.168941	0.364361	0.713626	ESF1
ENSG00000089050	583.814	0.301805	0.121194	2.49027	0.0127647	0.0334181	1.08413	RBBP9
ENSG00000089053	2945.25	0.225173	0.067685	3.32677	0.000878589	0.00307507	1.32496	ANAPC5
ENSG00000089057	1442.89	0.286539	0.0987741	2.90095	0.0037203	0.0129187	1	SLC23A2
ENSG00000089060	1287.43	-0.266508	0.105478	-2.52667	0.011515	0.0252954	1.37985	SLC8B1
ENSG00000089063	677.513	-0.0797309	0.0998767	-0.798293	0.4247	0.669786	0.78565	TMEM230
ENSG00000089091	234.228	1.2693	0.36615	3.46661	0.000527065	0.00236813	1.08473	DZANK1
ENSG00000089094	805.215	0.0215688	0.0742889	0.290336	0.771559	1	0.78565	KDM2B
ENSG00000089101	204.115	2.39685	0.604299	3.96633	7.29868e-05	0.000422308	1.17868	CFAP61
ENSG00000089123	320.506	0.433395	0.117484	3.68896	0.00022517	0.00164965	0.71339	TASP1
ENSG00000089127	786.531	-0.55798	0.227978	-2.44751	0.0143846	0.0481134	0.78565	OAS1
ENSG00000089154	2951.71	-0.0880898	0.0707572	-1.24496	0.213147	0.24067	1.54857	GCN1
ENSG00000089157	1866.03	-0.348707	0.144176	-2.41862	0.0155795	0.0476825	0.860465	RPLP0
ENSG00000089159	6309.42	-0.226741	0.0974725	-2.32621	0.0200076	0.0412993	1.31439	PXN
ENSG00000089163	29.7705	-0.451849	0.20306	-2.2252	0.026068	0.0643189	1	SIRT4
ENSG00000089169	12.971	-2.11512	0.448611	-4.71482	2.41926e-06	2.71205e-05	1	RPH3A
ENSG00000089177	676.032	-0.232022	0.112932	-2.05453	0.039924	0.108136	0.801878	KIF16B
ENSG00000089195	382.75	-0.270057	0.123456	-2.18748	0.0287077	0.0695957	1	TRMT6
ENSG00000089199	16.6022	3.0795	0.482733	6.37929	1.7791e-10	5.38027e-09	1.16349	CHGB
ENSG00000089220	3429.88	-0.309724	0.0933286	-3.31863	0.000904592	0.00317237	1.31439	PEBP1
ENSG00000089225	755.1	0.168191	0.235256	0.714926	0.474654	0.724613	0.78565	TBX5
ENSG00000089234	512.673	-0.165559	0.0640868	-2.58336	0.00978424	0.0269111	1.08581	BRAP
ENSG00000089248	2799.69	-0.389972	0.1568	-2.48706	0.0128804	0.0359358	1	ERP29
ENSG00000089250	132.377	-0.334523	0.302015	-1.10764	0.268019	0.407948	0.975706	NOS1
ENSG00000089280	4840.79	-0.240102	0.107501	-2.23349	0.0255165	0.0441391	1.54857	FUS
ENSG00000089289	1048.31	-0.00900261	0.104809	-0.0858958	0.931549	0.998909	0.970843	IGBP1
ENSG00000089327	2038.12	-0.265529	0.171729	-1.54621	0.122054	0.263971	0.786546	FXYD5
ENSG00000089335	478.204	0.330047	0.139018	2.37414	0.01759	0.0614669	0.713626	ZNF302
ENSG00000089351	2517.79	-0.556108	0.138021	-4.02915	5.59796e-05	0.000388074	1	GRAMD1A
ENSG00000089356	2455.93	0.757476	0.272932	2.77533	0.00551463	0.0203418	0.860465	FXYD3
ENSG00000089472	1318.11	1.02879	0.198659	5.17867	2.2347e-07	2.56563e-06	1.36889	HEPH
ENSG00000089486	860.416	0.350051	0.10373	3.37464	0.000739135	0.00249174	1.43562	CDIP1
ENSG00000089505	19.1885	-0.511846	0.303206	-1.68811	0.0913895	0.156014	1.15543	CMTM1
ENSG00000089558	11.8034	0.73789	0.270877	2.72408	0.00644816	0.020206	1.01498	KCNH4
ENSG00000089597	7204.62	-0.0775288	0.108039	-0.7176	0.473004	0.496858	1.32496	GANAB
ENSG00000089639	1081.89	-1.00231	0.21607	-4.63882	3.50404e-06	2.73302e-05	1.43562	GMIP
ENSG00000089682	204.392	0.0297612	0.100601	0.295835	0.767356	0.914969	0.899552	RBM41
ENSG00000089685	184.774	-0.643474	0.396267	-1.62384	0.10441	0.210613	0.899552	BIRC5
ENSG00000089692	102.68	0.846713	0.26105	3.24349	0.00118074	0.00507856	0.976704	LAG3
ENSG00000089693	3340.14	-0.429514	0.104698	-4.10242	4.0885e-05	0.000237467	1.31674	MLF2
ENSG00000089723	52.5344	-0.0678881	0.205442	-0.330449	0.74106	0.756423	1.15148	OTUB2
ENSG00000089737	4192.91	-0.0298614	0.116978	-0.255274	0.798512	0.727207	1.31439	DDX24
ENSG00000089775	428.886	0.180582	0.171134	1.05521	0.29133	0.401164	1.08413	ZBTB25
ENSG00000089818	677.905	-0.272621	0.0675953	-4.03313	5.50392e-05	0.000467824	0.78565	NECAP1
ENSG00000089820	1761.8	-0.72767	0.201877	-3.60452	0.000312733	0.00198499	0.79867	ARHGAP4
ENSG00000089847	74.8334	0.206794	0.18084	1.14352	0.252823	0.395654	0.958253	ANKRD24
ENSG00000089876	824.008	-0.065121	0.0970039	-0.671324	0.502014	0.649984	0.970843	DHX32
ENSG00000089902	1260.79	-0.609775	0.109417	-5.57294	2.50472e-08	3.77719e-07	1.36889	RCOR1
ENSG00000089916	1220.58	0.0448534	0.139062	0.322542	0.747042	0.670487	1.37985	GPATCH2L
ENSG00000090006	6530.44	0.0893932	0.192065	0.465432	0.641622	0.623977	1.31439	LTBP4
ENSG00000090013	1660.57	-1.39596	0.158953	-8.78219	1.60329e-18	4.26266e-16	0.786546	BLVRB
ENSG00000090020	1439.5	-0.374425	0.130014	-2.87989	0.00397811	0.0105027	1.36889	SLC9A1
ENSG00000090054	890.883	-0.03853	0.0728652	-0.528785	0.596955	0.733469	0.970843	SPTLC1
ENSG00000090060	3209.47	-0.145031	0.104101	-1.39317	0.163567	0.195791	1.54857	PAPOLA
ENSG00000090061	1094.57	-0.34069	0.0796327	-4.27827	1.8835e-05	0.000156516	1	CCNK
ENSG00000090097	997.191	0.0813879	0.118353	0.687673	0.491659	0.566266	1.15259	PCBP4
ENSG00000090104	2271.24	0.912419	0.360174	2.53327	0.0113003	0.0386756	0.804479	RGS1
ENSG00000090238	1850.37	-0.543389	0.193258	-2.81173	0.00492766	0.0185015	0.860465	YPEL3
ENSG00000090263	488.749	-0.0057984	0.11392	-0.0508991	0.959406	0.939188	1.08581	MRPS33
ENSG00000090266	1554.91	-0.233154	0.121835	-1.91368	0.055661	0.095296	1.31136	NDUFB2
ENSG00000090273	1699.62	0.101735	0.157288	0.646805	0.517758	0.759938	0.79867	NUDC
ENSG00000090316	1221.79	-0.0968254	0.0845104	-1.14572	0.25191	0.300614	1.36889	MAEA
ENSG00000090339	16277.7	-0.410162	0.420833	-0.974643	0.329738	0.467716	1	ICAM1
ENSG00000090372	2118.8	-0.44265	0.0820199	-5.39686	6.78173e-08	1.19599e-06	1	STRN4
ENSG00000090376	2787.92	-0.792471	0.182416	-4.3443	1.39719e-05	9.67522e-05	1.31674	IRAK3
ENSG00000090382	8940.41	-1.17074	0.37241	-3.14368	0.00166838	0.00461126	1.54857	LYZ
ENSG00000090432	833.53	-0.182266	0.0939883	-1.93925	0.0524714	0.0844447	1.43562	MUL1
ENSG00000090447	156.964	-0.38714	0.152524	-2.53822	0.0111418	0.0320626	0.995609	TFAP4
ENSG00000090470	505.32	0.0801445	0.0643238	1.24595	0.212781	0.315633	1.08413	PDCD7
ENSG00000090487	2159.12	-0.462273	0.0853339	-5.41723	6.05307e-08	1.23313e-06	0.860465	SPG21
ENSG00000090520	886.593	-0.451073	0.159086	-2.83541	0.00457673	0.0160905	0.9441	DNAJB11
ENSG00000090530	1040.26	-1.67135	0.263803	-6.33558	2.36455e-10	8.32067e-09	0.9441	P3H2
ENSG00000090534	22.4879	0.739837	0.220372	3.35722	0.00078731	0.00354618	1	THPO
ENSG00000090539	492.329	0.809493	0.171043	4.7327	2.21557e-06	2.33772e-05	1.08581	CHRD
ENSG00000090554	9.85355	-0.0946275	0.199953	-0.473249	0.636036	0.750355	1	FLT3LG
ENSG00000090565	1403.84	0.139035	0.0877165	1.58505	0.112955	0.184938	1.15259	RAB11FIP3
ENSG00000090581	1401.94	-0.268568	0.0945904	-2.83928	0.00452159	0.0152	1	GNPTG
ENSG00000090612	424.195	0.31888	0.0897914	3.55134	0.000383278	0.00181496	1.08581	ZNF268
ENSG00000090615	2683.77	-0.0996352	0.0854919	-1.16543	0.243843	0.302069	1.31674	GOLGA3
ENSG00000090621	2670.38	-0.275135	0.0859556	-3.2009	0.00137	0.00389988	1.54857	PABPC4
ENSG00000090659	282.699	0.578634	0.375736	1.54	0.12356	0.285747	0.717099	CD209
ENSG00000090661	849.16	0.141814	0.171311	0.827815	0.407775	0.57123	0.9441	CERS4
ENSG00000090674	891.972	-1.05054	0.20153	-5.21282	1.85987e-07	2.96131e-06	0.970843	MCOLN1
ENSG00000090686	1466.3	0.115483	0.0944598	1.22256	0.221497	0.310949	1.15259	USP48
ENSG00000090776	1982.98	-0.886854	0.188857	-4.69591	2.65419e-06	3.55339e-05	0.79867	EFNB1
ENSG00000090857	1999.22	0.321562	0.144718	2.22199	0.0262838	0.0775415	0.79867	PDPR
ENSG00000090861	3014.86	-0.86196	0.1807	-4.77012	1.84114e-06	1.45836e-05	1.54857	AARS
ENSG00000090863	4321.6	0.182602	0.0944569	1.93317	0.0532149	0.0911619	1.32496	GLG1
ENSG00000090889	68.0265	0.115961	0.33785	0.343231	0.731424	0.824506	1	KIF4A
ENSG00000090905	2125.33	0.225609	0.121638	1.85475	0.0636323	0.131312	1	TNRC6A
ENSG00000090924	2371.22	-0.0336146	0.228087	-0.147376	0.882835	1	0.79867	PLEKHG2
ENSG00000090932	1.13703	0.870473	0.670398	1.29844	0.194135	0.371016	0.801154	DLL3
ENSG00000090971	455.964	0.586046	0.200063	2.9293	0.00339722	0.0158533	0.713626	NAT14
ENSG00000090975	1292.31	-0.908782	0.178086	-5.10305	3.34223e-07	3.67102e-06	1.36889	PITPNM2
ENSG00000090989	984.941	-0.102789	0.0941282	-1.09201	0.27483	0.408059	1	EXOC1
ENSG00000091009	400.541	0.0463155	0.153636	0.301463	0.763061	0.848204	1	RBM27
ENSG00000091010	0.765103	-0.0638727	0.580569	-0.110017	0.912396	0.856228	1.17893	POU4F3
ENSG00000091039	1519.61	-0.109289	0.162959	-0.670654	0.502441	0.636596	1	OSBPL8
ENSG00000091073	533.928	0.423171	0.193653	2.1852	0.0288741	0.0654316	1.08413	DTX2
ENSG00000091106	335.305	-1.9099	0.31384	-6.08558	1.16072e-09	3.30959e-08	1	NLRC4
ENSG00000091127	327.025	-0.400222	0.154228	-2.595	0.00945911	0.0301477	0.912922	PUS7
ENSG00000091128	10.8458	-0.430327	0.39102	-1.10053	0.271103	0.399113	1.01602	LAMB4
ENSG00000091129	271.892	-0.141513	0.247894	-0.570861	0.568094	0.705694	0.975706	NRCAM
ENSG00000091136	10933.1	-0.297026	0.214377	-1.38553	0.165891	0.198069	1.54857	LAMB1
ENSG00000091137	63.8363	-0.0170646	0.421532	-0.0404823	0.967709	1	0.995609	SLC26A4
ENSG00000091140	1364.53	-0.141806	0.0810019	-1.75065	0.080006	0.12716	1.31136	DLD
ENSG00000091157	583.436	0.0178759	0.0807123	0.221477	0.824721	0.894552	1	WDR7
ENSG00000091164	1215.23	-0.159021	0.0726278	-2.18953	0.0285585	0.0617083	1.15259	TXNL1
ENSG00000091181	356.04	2.15808	0.560538	3.85002	0.000118109	0.000779538	0.912922	IL5RA
ENSG00000091262	322.509	-0.415136	0.216462	-1.91782	0.0551335	0.153155	0.71339	ABCC6
ENSG00000091317	3014.64	-0.0739881	0.132959	-0.556472	0.577888	0.51362	1.54857	CMTM6
ENSG00000091409	2446.96	0.279241	0.17596	1.58696	0.112521	0.245211	0.79867	ITGA6
ENSG00000091428	491.36	-0.80199	0.227234	-3.52936	0.000416559	0.00209096	1	RAPGEF4
ENSG00000091436	2264.24	0.300762	0.12914	2.32897	0.0198609	0.0514724	1	MAP3K20
ENSG00000091482	4.41836	3.47382	0.538351	6.45271	1.09868e-10	4.02099e-09	1	SMPX
ENSG00000091483	636.659	-0.46881	0.0864229	-5.4246	5.80852e-08	1.06935e-06	0.970843	FH
ENSG00000091490	3453.52	0.930289	0.174467	5.33216	9.70511e-08	1.11331e-06	1.54857	SEL1L3
ENSG00000091513	108.053	1.82116	0.390999	4.65772	3.19732e-06	3.43509e-05	1	TF
ENSG00000091527	4175.68	-0.438237	0.104724	-4.18471	2.85535e-05	0.000175686	1.32496	CDV3
ENSG00000091536	72.2757	0.587564	0.157319	3.73486	0.00018782	0.000947587	1.15148	MYO15A
ENSG00000091542	2455.31	0.0981575	0.0769245	1.27602	0.201947	0.322914	1	ALKBH5
ENSG00000091583	56.4862	-3.01372	0.490681	-6.14191	8.15372e-10	2.15542e-08	1.12366	APOH
ENSG00000091592	2382.37	0.11823	0.177053	0.667769	0.504281	0.754538	0.786546	NLRP1
ENSG00000091622	597.614	0.19747	0.211445	0.933905	0.350353	0.585086	0.78565	PITPNM3
ENSG00000091640	1347.08	-0.170006	0.103151	-1.64812	0.0993273	0.150759	1.31136	SPAG7
ENSG00000091651	43.7483	-0.14003	0.254543	-0.550124	0.582235	0.707669	0.995609	ORC6
ENSG00000091656	45.9663	1.17532	0.293245	4.00798	6.12392e-05	0.000420202	0.995609	ZFHX4
ENSG00000091704	5.8784	-0.482696	0.392229	-1.23065	0.218455	0.384391	0.859676	CPA1
ENSG00000091732	328.927	-0.0706008	0.0888853	-0.79429	0.427026	0.605084	0.912922	ZC3HC1
ENSG00000091831	137.058	1.14735	0.262161	4.37651	1.20595e-05	0.000109882	0.975706	ESR1
ENSG00000091844	25.5659	1.54465	0.348195	4.43617	9.15742e-06	7.05519e-05	1.24336	RGS17
ENSG00000091879	333.671	0.648183	0.258091	2.51145	0.0120237	0.0366541	0.912922	ANGPT2
ENSG00000091947	745.764	-0.174558	0.105913	-1.64812	0.0993274	0.189248	0.98257	TMEM101
ENSG00000091972	490.065	1.21798	0.262362	4.64236	3.44444e-06	4.90935e-05	0.713626	CD200
ENSG00000091986	9030.25	1.38696	0.374503	3.70347	0.00021267	0.000935446	1.32496	CCDC80
ENSG00000092009	17.9443	4.38847	0.562874	7.79653	6.36317e-15	5.00934e-13	1.24336	CMA1
ENSG00000092010	3324.22	-0.352696	0.113177	-3.11633	0.00183117	0.005726	1.31439	PSME1
ENSG00000092020	506.27	-0.30296	0.116985	-2.58974	0.00960491	0.0373395	0.713626	PPP2R3C
ENSG00000092036	370.64	-0.482185	0.10172	-4.7403	2.13405e-06	3.24508e-05	0.713626	HAUS4
ENSG00000092051	79.3782	0.0633234	0.240169	0.263662	0.792041	0.791129	1.15148	JPH4
ENSG00000092054	0.939613	2.78058	1.12032	2.48195	0.0130667	0.0363893	1	MYH7
ENSG00000092067	11.6573	-1.89554	0.417811	-4.53683	5.71053e-06	5.61451e-05	1.01602	CEBPE
ENSG00000092068	1423.17	-0.368856	0.193658	-1.90468	0.0568216	0.0969397	1.31136	SLC7A8
ENSG00000092094	670.595	-0.102277	0.0995765	-1.02712	0.304366	0.440401	1	OSGEP
ENSG00000092096	492.307	0.835537	0.119424	6.9964	2.62624e-12	1.33826e-10	1.08413	SLC22A17
ENSG00000092098	424.398	-0.083525	0.0798766	-1.04568	0.295711	0.430784	1	RNF31
ENSG00000092108	904.428	-0.243956	0.0714698	-3.41342	0.00064154	0.00265505	1.15259	SCFD1
ENSG00000092140	251.125	0.267899	0.149275	1.79467	0.0727066	0.136761	1.08473	G2E3
ENSG00000092148	3739.67	0.0928793	0.0974226	0.953365	0.340405	0.344429	1.54857	HECTD1
ENSG00000092199	1906.56	-0.22237	0.0939946	-2.36577	0.0179925	0.0570864	0.79867	HNRNPC
ENSG00000092200	20.489	-0.124838	0.211703	-0.589685	0.555402	0.585773	1.24336	RPGRIP1
ENSG00000092201	2131.46	-0.0189525	0.0553444	-0.342447	0.732015	0.960058	0.804479	SUPT16H
ENSG00000092203	1559.8	-0.221138	0.0699505	-3.16136	0.00157037	0.00504262	1.31136	TOX4
ENSG00000092208	128.972	0.116817	0.085975	1.35873	0.174232	0.293804	0.975706	GEMIN2
ENSG00000092295	309.097	-0.789773	0.440806	-1.79165	0.0731884	0.157621	0.912922	TGM1
ENSG00000092330	1785.32	-0.315432	0.0897765	-3.51352	0.000442207	0.00219089	1	TINF2
ENSG00000092345	0.985968	2.88609	0.786766	3.6683	0.000244172	0.00116219	1.17042	DAZL
ENSG00000092377	8.19767	1.00655	0.821112	1.22583	0.220261	0.300026	1.20048	TBL1Y
ENSG00000092421	975.156	-1.02721	0.263957	-3.89159	9.95897e-05	0.000628094	1	SEMA6A
ENSG00000092439	1302.22	-0.172771	0.122757	-1.40742	0.159303	0.26935	1	TRPM7
ENSG00000092445	290.71	-0.871328	0.235481	-3.70021	0.000215425	0.00129066	0.912922	TYRO3
ENSG00000092470	144.667	-0.378122	0.1543	-2.45057	0.0142631	0.0391457	1	WDR76
ENSG00000092529	57.8257	-0.213733	0.19529	-1.09444	0.273761	0.372422	1.12366	CAPN3
ENSG00000092531	1466.8	-0.298974	0.0941614	-3.17513	0.00149771	0.00463958	1.37985	SNAP23
ENSG00000092607	60.1602	0.689479	0.375197	1.83764	0.0661148	0.121319	1.15148	TBX15
ENSG00000092621	664.919	-0.87852	0.257025	-3.41803	0.00063076	0.00301963	0.970843	PHGDH
ENSG00000092758	52.0017	1.96112	0.361328	5.42753	5.71394e-08	1.02629e-06	1	COL9A3
ENSG00000092820	14424.7	0.104263	0.210004	0.496484	0.619553	0.604933	1.32496	EZR
ENSG00000092841	27104.1	-0.263405	0.120989	-2.1771	0.0294732	0.071038	1	MYL6
ENSG00000092847	1390.87	-0.00790337	0.0704141	-0.112241	0.910632	0.768804	1.37985	AGO1
ENSG00000092850	691.468	1.93005	0.620981	3.10807	0.00188314	0.00901441	0.78565	TEKT2
ENSG00000092853	56.4057	-0.38495	0.334348	-1.15135	0.249589	0.380417	0.995609	CLSPN
ENSG00000092871	608.9	-0.415614	0.121673	-3.41583	0.000635877	0.00301163	0.98257	RFFL
ENSG00000092929	1534.66	-1.23157	0.186729	-6.5955	4.23825e-11	1.37826e-09	1.31136	UNC13D
ENSG00000092931	479.377	-0.0861563	0.0670392	-1.28516	0.198735	0.318757	1	MFSD11
ENSG00000092964	5106.5	-0.46571	0.190032	-2.45069	0.0142581	0.0273769	1.54857	DPYSL2
ENSG00000092969	224.407	-0.067982	0.214077	-0.317559	0.75082	0.751156	1.17868	TGFB2
ENSG00000092978	333.956	0.303288	0.107919	2.81033	0.00494901	0.0163801	1	GPATCH2
ENSG00000093000	561.575	-0.0305382	0.084335	-0.362106	0.717273	1	0.713626	NUP50
ENSG00000093009	78.4763	-0.774441	0.377988	-2.04885	0.0404765	0.0920703	0.995609	CDC45
ENSG00000093010	2309.4	-0.455336	0.120738	-3.77126	0.000162424	0.00107183	0.860465	COMT
ENSG00000093072	3084.93	0.186435	0.21636	0.861686	0.388861	0.428423	1.32496	ADA2
ENSG00000093100	11.8166	1.35304	0.278413	4.85983	1.17485e-06	1.44413e-05	1	AC016026.1
ENSG00000093134	218.389	0.497038	0.451024	1.10202	0.270452	0.436001	0.899552	VNN3
ENSG00000093144	1479	-0.723747	0.098631	-7.33792	2.16938e-13	1.32933e-11	1.15259	ECHDC1
ENSG00000093167	1354.47	-0.162925	0.101578	-1.60394	0.108726	0.156476	1.36889	LRRFIP2
ENSG00000093183	825.663	-0.254469	0.0861152	-2.95498	0.00312689	0.00995493	1.15259	SEC22C
ENSG00000093217	60.7571	-0.437595	0.166158	-2.63361	0.00844834	0.0264407	0.958253	XYLB
ENSG00000094631	1832.23	-0.0374052	0.0857087	-0.436423	0.66253	0.906938	0.786546	HDAC6
ENSG00000094755	207.496	4.02541	0.527062	7.63745	2.21571e-14	1.61748e-12	1.17868	GABRP
ENSG00000094796	0.833046	2.5053	0.747249	3.3527	0.000800278	0.00313447	1.17893	KRT31
ENSG00000094804	120.689	-0.748138	0.302055	-2.47683	0.0132555	0.0368554	1	CDC6
ENSG00000094841	257.851	-0.0824613	0.0703755	-1.17173	0.241304	0.326477	1.17868	UPRT
ENSG00000094880	615.271	-0.0391277	0.0679472	-0.575854	0.564714	0.699739	0.98257	CDC23
ENSG00000094914	1019.09	0.12711	0.0908139	1.39967	0.161611	0.278545	0.970843	AAAS
ENSG00000094916	1852.65	0.443294	0.103879	4.26739	1.97772e-05	0.000195872	0.804479	CBX5
ENSG00000094963	4124.65	-0.195315	0.262124	-0.745125	0.456196	0.594451	1	FMO2
ENSG00000094975	938.078	0.0173995	0.132728	0.131091	0.895703	0.858566	1.15259	SUCO
ENSG00000095002	405.153	0.233042	0.107109	2.17576	0.0295734	0.0930995	0.717099	MSH2
ENSG00000095015	823.364	-0.161207	0.18575	-0.867868	0.385467	0.537942	0.970843	MAP3K1
ENSG00000095059	1013.33	-0.262802	0.080096	-3.28108	0.0010341	0.00394606	1.15259	DHPS
ENSG00000095066	824.056	-0.147089	0.143278	-1.0266	0.30461	0.440667	1	HOOK2
ENSG00000095110	0.841503	2.9075	0.798632	3.64059	0.000272009	0.00126681	1.17772	NXPE1
ENSG00000095139	3670.24	-0.275906	0.0934644	-2.95199	0.00315734	0.0090167	1.31674	ARCN1
ENSG00000095203	595.649	0.723402	0.344996	2.09684	0.0360079	0.109232	0.713626	EPB41L4B
ENSG00000095209	239.563	-0.104806	0.142517	-0.735392	0.462101	0.647039	0.899552	TMEM38B
ENSG00000095261	848.332	-0.12566	0.0740269	-1.69749	0.0896039	0.129311	1.43562	PSMD5
ENSG00000095303	911.117	0.203153	0.209235	0.970933	0.331582	0.357955	1.43562	PTGS1
ENSG00000095319	1692.82	-0.364065	0.0955285	-3.81106	0.000138374	0.00099213	0.804479	NUP188
ENSG00000095321	770.339	0.0458428	0.0970997	0.472121	0.63684	0.88409	0.78565	CRAT
ENSG00000095370	1497.72	-0.98959	0.249131	-3.97217	7.12221e-05	0.000365255	1.36889	SH2D3C
ENSG00000095380	1324.22	-0.0957725	0.143922	-0.665447	0.505765	0.639945	1	NANS
ENSG00000095383	1688.53	-0.814897	0.181142	-4.49866	6.83829e-06	8.13072e-05	0.786546	TBC1D2
ENSG00000095397	512.788	1.38426	0.29251	4.73233	2.2196e-06	2.34377e-05	1.08413	WHRN
ENSG00000095485	369.73	-0.186923	0.0757856	-2.46648	0.013645	0.0496715	0.717099	CWF19L1
ENSG00000095539	179.743	0.114533	0.182843	0.626398	0.531054	0.589401	1.17868	SEMA4G
ENSG00000095564	1804.19	0.205949	0.154144	1.33608	0.181522	0.35365	0.79867	BTAF1
ENSG00000095574	493.065	-0.0480791	0.167304	-0.287375	0.773825	0.810971	1.08413	IKZF5
ENSG00000095585	160.512	0.522641	0.194057	2.69323	0.00707631	0.0226432	0.969652	BLNK
ENSG00000095587	8.95377	1.70388	0.299005	5.69848	1.20881e-08	2.23018e-07	1.20048	TLL2
ENSG00000095596	8.38336	1.75126	0.598975	2.92377	0.00345821	0.0104344	1.20135	CYP26A1
ENSG00000095627	6.31253	0.613548	0.395794	1.55017	0.121101	0.188892	1.2016	TDRD1
ENSG00000095637	3757.95	0.278991	0.274588	1.01604	0.309613	0.4462	1	SORBS1
ENSG00000095713	981.93	-2.47071	0.369648	-6.68396	2.32574e-11	7.5728e-10	1.43562	CRTAC1
ENSG00000095739	226.917	-0.542317	0.184954	-2.93218	0.00336592	0.0129733	0.899552	BAMBI
ENSG00000095752	25.0797	1.71789	0.417864	4.11112	3.93751e-05	0.000289303	1	IL11
ENSG00000095777	22.8075	0.761098	0.434278	1.75256	0.0796776	0.132035	1.24336	MYO3A
ENSG00000095787	3528.13	-0.240174	0.0904398	-2.65562	0.00791627	0.0242552	1	WAC
ENSG00000095794	771.097	0.17992	0.22389	0.803612	0.421621	0.573766	0.970843	CREM
ENSG00000095906	717.592	-0.378847	0.120126	-3.15376	0.00161184	0.00654578	0.98257	NUBP2
ENSG00000095917	175.598	0.569741	0.460627	1.23688	0.216131	0.368431	0.899552	TPSD1
ENSG00000095932	1.97456	0.129985	0.483862	0.26864	0.788206	1	0.617702	SMIM24
ENSG00000095951	984.155	0.231408	0.17384	1.33115	0.183139	0.268791	1.15259	HIVEP1
ENSG00000095970	623.766	-0.074269	0.372484	-0.199388	0.841959	0.906691	1	TREM2
ENSG00000095981	0.960089	-0.36851	0.730027	-0.50479	0.613706	0.656454	1.17042	KCNK16
ENSG00000096006	33.8034	1.30118	0.589947	2.20558	0.0274132	0.0703395	0.942147	CRISP3
ENSG00000096060	11537.9	0.194199	0.290162	0.669277	0.503319	0.523633	1.31439	FKBP5
ENSG00000096063	1027.64	-0.246657	0.109547	-2.2516	0.0243473	0.0541635	1.15259	SRPK1
ENSG00000096070	1238.19	-0.379913	0.103306	-3.67756	0.000235472	0.00114226	1.15259	BRPF3
ENSG00000096080	647.735	-0.28441	0.0999672	-2.84503	0.00444071	0.0179903	0.801878	MRPS18A
ENSG00000096088	7727.11	-1.32149	0.50694	-2.60679	0.00913952	0.0272254	1	PGC
[truncated: 27,170 more rows]
