# Supplementary material for: An interleukin 6 responsive plasma cell signature is associated with disease progression in systemic sclerosis interstitial lung disease
Source: iScience. 2023 Oct 5;26(11):108133. doi: 10.1016/j.isci.2023.108133 (PMC10585397; doi:10.1016/j.isci.2023.108133)
Supplement: Data S2. Module gene list, related to Figure 2 [file mmc3.xlsx]

## Sheet: 4module genes
geneID	Cluster	symbol	ENTREZ
ENSG00000105246	PD-1	EBI3	10148
ENSG00000108691	PD-1	CCL2	6347
ENSG00000117215	PD-1	PLA2G2D	26279
ENSG00000132000	PD-1	PODNL1	79883
ENSG00000134259	PD-1	NGF	4803
ENSG00000141526	PD-1	SLC16A3	9123
ENSG00000142621	PD-1	FHAD1	114827
ENSG00000142694	PD-1	EVA1B	55194
ENSG00000144681	PD-1	STAC	6769
ENSG00000148288	PD-1	GBGT1	26301
ENSG00000156127	PD-1	BATF	10538
ENSG00000160345	PD-1	PIERCE1	138162
ENSG00000160808	PD-1	MYL3	4634
ENSG00000162493	PD-1	PDPN	10630
ENSG00000164106	PD-1	SCRG1	11341
ENSG00000169245	PD-1	CXCL10	3627
ENSG00000172724	PD-1	CCL19	6363
ENSG00000173917	PD-1	HOXB2	3212
ENSG00000180549	PD-1	FUT7	2529
ENSG00000181617	PD-1	FDCSP	260436
ENSG00000186265	PD-1	BTLA	151888
ENSG00000196284	PD-1	SUPT3H	8464
ENSG00000198417	PD-1	MT1F	4494
ENSG00000205364	PD-1	MT1M	4499
ENSG00000211637	PD-1	IGLV4-69	28784
ENSG00000211649	PD-1	IGLV7-46	28775
ENSG00000211650	PD-1	IGLV5-45	28781
ENSG00000211659	PD-1	IGLV3-25	28793
ENSG00000233276	PD-1	GPX1	2876
ENSG00000239961	PD-1	LILRA4	23547
ENSG00000243449	PD-1	C4orf48	401115
ENSG00000247774	PD-1	PCED1B-AS1	100233209
ENSG00000269985	PD-1	FARS2-AS1	101927972
ENSG00000019102	PD-2	VSIG2	23584
ENSG00000054148	PD-2	PHPT1	29085
ENSG00000069696	PD-2	DRD4	1815
ENSG00000083807	PD-2	SLC27A5	10998
ENSG00000092009	PD-2	CMA1	1215
ENSG00000100079	PD-2	LGALS2	3957
ENSG00000100450	PD-2	GZMH	2999
ENSG00000100739	PD-2	BDKRB1	623
ENSG00000101197	PD-2	BIRC7	79444
ENSG00000101278	PD-2	RPS10P5	93144
ENSG00000101443	PD-2	WFDC2	10406
ENSG00000102109	PD-2	PCSK1N	27344
ENSG00000103253	PD-2	HAGHL	84264
ENSG00000103254	PD-2	ANTKMT	65990
ENSG00000105374	PD-2	NKG7	4818
ENSG00000105640	PD-2	RPL18A	6142
ENSG00000108823	PD-2	SGCA	6442
ENSG00000111678	PD-2	C12orf57	113246
ENSG00000112667	PD-2	DNPH1	10591
ENSG00000115523	PD-2	GNLY	10578
ENSG00000119630	PD-2	PGF	5228
ENSG00000121410	PD-2	A1BG	1
ENSG00000125910	PD-2	S1PR4	8698
ENSG00000128228	PD-2	SDF2L1	23753
ENSG00000130005	PD-2	GAMT	2593
ENSG00000130255	PD-2	RPL36	25873
ENSG00000130332	PD-2	LSM7	51690
ENSG00000131469	PD-2	RPL27	6155
ENSG00000132821	PD-2	VSTM2L	128434
ENSG00000133136	PD-2	GNG5P2	347687
ENSG00000134419	PD-2	RPS15A	6210
ENSG00000134825	PD-2	TMEM258	746
ENSG00000136942	PD-2	RPL35	11224
ENSG00000137265	PD-2	IRF4	3662
ENSG00000137720	PD-2	C11orf1	64776
ENSG00000139239	PD-2	RPL14P1	144581
ENSG00000141933	PD-2	TPGS1	91978
ENSG00000142541	PD-2	RPL13A	23521
ENSG00000143450	PD-2	OAZ3	51686
ENSG00000143947	PD-2	RPS27A	6233
ENSG00000146677	PD-2	RPL32P18	644907
ENSG00000147403	PD-2	RPL10	6134
ENSG00000158716	PD-2	DUSP23	54935
ENSG00000160180	PD-2	TFF3	7033
ENSG00000161091	PD-2	MFSD12	126321
ENSG00000161677	PD-2	JOSD2	126119
ENSG00000162244	PD-2	RPL29	6159
ENSG00000162585	PD-2	FAAP20	199990
ENSG00000164708	PD-2	PGAM2	5224
ENSG00000165996	PD-2	HACD1	9200
ENSG00000166091	PD-2	CMTM5	116173
ENSG00000166592	PD-2	RRAD	6236
ENSG00000167526	PD-2	RPL13	6137
ENSG00000167644	PD-2	C19orf33	64073
ENSG00000168028	PD-2	RPSA	3921
ENSG00000168484	PD-2	SFTPC	6440
ENSG00000170469	PD-2	SPATA24	202051
ENSG00000171858	PD-2	RPS21	6227
ENSG00000175602	PD-2	CCDC85B	11007
ENSG00000178715	PD-2	RPS16P1	441876
ENSG00000178821	PD-2	TMEM52	339456
ENSG00000180211	PD-2	RPL23P6	646949
ENSG00000181524	PD-2	RPL24P4	377381
ENSG00000182165	PD-2	TP53TG1	11257
ENSG00000182196	PD-2	ARL6IP4	51329
ENSG00000182600	PD-2	SNORC	389084
ENSG00000182612	PD-2	TSPAN10	83882
ENSG00000182853	PD-2	VMO1	284013
ENSG00000183036	PD-2	PCP4	5121
ENSG00000184293	PD-2	CLECL1	160365
ENSG00000184924	PD-2	PTRHD1	391356
ENSG00000184986	PD-2	TMEM121	80757
ENSG00000185631	PD-2	RPL14P6	100288533
ENSG00000185669	PD-2	SNAI3	333929
ENSG00000187808	PD-2	SOWAHD	347454
ENSG00000188483	PD-2	IER5L	389792
ENSG00000188873	PD-2	RPL10AP2	253986
ENSG00000189227	PD-2	C15orf61	145853
ENSG00000189343	PD-2	RPS2P46	125208
ENSG00000197540	PD-2	GZMM	3004
ENSG00000197958	PD-2	RPL12	6136
ENSG00000197982	PD-2	C1orf122	127687
ENSG00000198242	PD-2	RPL23A	6147
ENSG00000198744	PD-2	MTCO3P12	107075270
ENSG00000198840	PD-2	ND3	4537
ENSG00000198918	PD-2	RPL39	6170
ENSG00000203724	PD-2	C1orf53	388722
ENSG00000204387	PD-2	SNHG32	50854
ENSG00000204397	PD-2	CARD16	114769
ENSG00000204482	PD-2	LST1	7940
ENSG00000205076	PD-2	LGALS7	3963
ENSG00000205078	PD-2	SYCE1L	100130958
ENSG00000205277	PD-2	MUC12	10071
ENSG00000213075	PD-2	RPL31P11	641311
ENSG00000213130	PD-2	EEF1DP5	442258
ENSG00000213169	PD-2	RPL8P4	402150
ENSG00000213269	PD-2	RPS6P26	392497
ENSG00000213293	PD-2	RPL28P5	729279
ENSG00000213307	PD-2	RPL18P11	390612
ENSG00000213316	PD-2	LTC4S	4056
ENSG00000213442	PD-2	RPL18AP3	390354
ENSG00000213553	PD-2	RPLP0P6	220717
ENSG00000213598	PD-2	RPL31P4	729646
ENSG00000213613	PD-2	RPL11P3	100271271
ENSG00000213641	PD-2	RPL7AP4	652985
ENSG00000213741	PD-2	RPS29	6235
ENSG00000213820	PD-2	RPL13P2	128500
ENSG00000213851	PD-2	RPS2P21	441013
ENSG00000213867	PD-2	RPL27P1	326299
ENSG00000213939	PD-2	RPS12P29	728244
ENSG00000214374	PD-2	RPLP2P1	442175
ENSG00000214612	PD-2	RPS19P1	85486
ENSG00000214641	PD-2	RPS15AP20	647155
ENSG00000215016	PD-2	RPL24P7	100270963
ENSG00000215030	PD-2	RPL13P12	388344
ENSG00000218227	PD-2	RPL19P9	653314
ENSG00000218426	PD-2	RPL27AP6	389435
ENSG00000219023	PD-2	RPS15AP19	646819
ENSG00000219451	PD-2	RPL23P8	222901
ENSG00000220105	PD-2	RPS5P6	392282
ENSG00000223640	PD-2	RPL30P3	100270977
ENSG00000224420	PD-2	ADM5	199800
ENSG00000224598	PD-2	RPS5P2	100130240
ENSG00000224631	PD-2	RPS27AP16	643358
ENSG00000225200	PD-2	RPS8P1	192133
ENSG00000225713	PD-2	RPL30P1	100270975
ENSG00000225893	PD-2	RPS6P11	100270866
ENSG00000226221	PD-2	RPL26P19	441073
ENSG00000226360	PD-2	RPL10AP6	100128936
ENSG00000226721	PD-2	EEF1DP2	442429
ENSG00000227309	PD-2	RPL31P19	100270985
ENSG00000228399	PD-2	RPS20P6	100270900
ENSG00000228844	PD-2	RPS11P2	645916
ENSG00000228887	PD-2	EEF1DP1	126037
ENSG00000228929	PD-2	RPS13P2	729236
ENSG00000229344	PD-2	MTCO2P12	107075310
ENSG00000229795	PD-2	RPS21P1	100271090
ENSG00000229891	PD-2	LINC01315	102723775
ENSG00000230734	PD-2	RPL10P3	619445
ENSG00000230897	PD-2	RPS18P12	388339
ENSG00000231767	PD-2	RPS27AP5	100271374
ENSG00000232176	PD-2	RPS6P10	100270865
ENSG00000232346	PD-2	RPS17P16	402057
ENSG00000232472	PD-2	EEF1B2P3	644820
ENSG00000232858	PD-2	RPL34P27	651249
ENSG00000232888	PD-2	RPS11P5	727826
ENSG00000233461	PD-2	LOC122526782	122526782
ENSG00000233558	PD-2	LOC100287430	100287430
ENSG00000233610	PD-2	LINC00462	100129597
ENSG00000233668	PD-2	RPS8P9	100130750
ENSG00000233839	PD-2	RPS19P2	85487
ENSG00000233913	PD-2	RPL10P9	389342
ENSG00000234488	PD-2	RPL27P6	647112
ENSG00000234975	PD-2	FTH1P2	2497
ENSG00000235065	PD-2	RPL24P2	140760
ENSG00000235225	PD-2	RPL31P17	653773
ENSG00000235605	PD-2	RPS15P2	100271066
ENSG00000236552	PD-2	RPL13AP5	728658
ENSG00000236801	PD-2	RPL24P8	100270964
ENSG00000236887	PD-2	RPS15P1	728428
ENSG00000237214	PD-2	RPS9P2	267009
ENSG00000237550	PD-2	RPL9P8	254948
ENSG00000237730	PD-2	RPS5P8	392424
ENSG00000237774	PD-2	RPL14P4	100271282
ENSG00000238142	PD-2	LOC105376805	105376805
ENSG00000239223	PD-2	RPL34P31	729536
ENSG00000240311	PD-2	RPL18P12	390671
ENSG00000240342	PD-2	RPS2P5	100130562
ENSG00000240371	PD-2	RPS4XP13	390183
ENSG00000240376	PD-2	RPS8P8	728553
ENSG00000240509	PD-2	RPL34P18	100271003
ENSG00000240616	PD-2	RPS6P25	729389
ENSG00000241081	PD-2	RPL22P2	326292
ENSG00000241431	PD-2	RPL37P6	346950
ENSG00000241494	PD-2	RPL26P4	283603
ENSG00000241899	PD-2	TPT1P3	100421439
ENSG00000242137	PD-2	RPL11P5	643499
ENSG00000242299	PD-2	RPS18P5	100131863
ENSG00000242327	PD-2	RPS13P8	645630
ENSG00000242477	PD-2	RPL10AP9	728979
ENSG00000243199	PD-2	RPL6P10	642828
ENSG00000243297	PD-2	RPL31P61	100271487
ENSG00000243445	PD-2	RPS16P7	441744
ENSG00000243663	PD-2	RPS4XP14	729097
ENSG00000243777	PD-2	RPS6P17	120318
ENSG00000243829	PD-2	RPS9P4	388556
ENSG00000244073	PD-2	RPS4XP6	391777
ENSG00000244097	PD-2	RPS4XP17	100128140
ENSG00000244192	PD-2	RPL11P2	133629
ENSG00000244251	PD-2	RPL9P27	100131246
ENSG00000244398	PD-2	RPL36AP37	729362
ENSG00000248988	PD-2	PSME2P3	338095
ENSG00000250451	PD-2	HOXC-AS1	100874363
ENSG00000251354	PD-2	LOC100420532	100420532
ENSG00000255494	PD-2	LINC00681	101409254
ENSG00000257084	PD-2	MIR200CHG	105369635
ENSG00000257243	PD-2	PARK7P1	100422296
ENSG00000258920	PD-2	FOXN3-AS1	400236
ENSG00000259420	PD-2	LOC105370906	105370906
ENSG00000260260	PD-2	SNHG19	100507303
ENSG00000260428	PD-2	SCX	642658
ENSG00000263266	PD-2	RPS7P1	388363
ENSG00000265666	PD-2	RARA-AS1	101929693
ENSG00000266402	PD-2	SNHG25	105376843
ENSG00000267541	PD-2	MTCO2P2	100873202
ENSG00000267795	PD-2	SMIM22	440335
ENSG00000268061	PD-2	NAPA-AS1	100505681
ENSG00000272447	PD-2	LOC642361	642361
ENSG00000274012	PD-2	RN7SL2	378706
ENSG00000274736	PD-2	CCL23	6368
ENSG00000277147	PD-2	LINC00869	57234
ENSG00000099958	PD-3	DERL3	91319
ENSG00000105369	PD-3	CD79A	973
ENSG00000110777	PD-3	POU2AF1	5450
ENSG00000132465	PD-3	JCHAIN	3512
ENSG00000170476	PD-3	MZB1	51237
ENSG00000211592	PD-3	IGKC	3514
ENSG00000211598	PD-3	IGKV4-1	28908
ENSG00000211640	PD-3	IGLV6-57	28778
ENSG00000211644	PD-3	IGLV1-51	28820
ENSG00000211648	PD-3	IGLV1-47	28822
ENSG00000211653	PD-3	IGLV1-40	28825
ENSG00000211660	PD-3	IGLV2-23	28813
ENSG00000211662	PD-3	IGLV3-21	28796
ENSG00000211666	PD-3	IGLV2-14	28815
ENSG00000211668	PD-3	IGLV2-11	28816
ENSG00000211670	PD-3	IGLV3-9	28804
ENSG00000211677	PD-3	IGLC2	3538
ENSG00000211679	PD-3	IGLC3	3539
ENSG00000211890	PD-3	IGHA2	3494
ENSG00000211893	PD-3	IGHG2	3501
ENSG00000211895	PD-3	IGHA1	3493
ENSG00000211896	PD-3	IGHG1	3500
ENSG00000211897	PD-3	IGHG3	3502
ENSG00000211941	PD-3	IGHV3-11	28450
ENSG00000211945	PD-3	IGHV1-18	28468
ENSG00000211949	PD-3	IGHV3-23	28442
ENSG00000211959	PD-3	IGHV4-39	28394
ENSG00000211964	PD-3	IGHV3-48	28424
ENSG00000211966	PD-3	IGHV5-51	28388
ENSG00000222037	PD-3	IGLC6	3542
ENSG00000226777	PD-3	FAM30A	9834
ENSG00000239855	PD-3	IGKV1-6	28943
ENSG00000239951	PD-3	IGKV3-20	28912
ENSG00000240041	PD-3	IGHJ4	28477
ENSG00000241351	PD-3	IGKV3-11	28914
ENSG00000242472	PD-3	IGHJ5	28476
ENSG00000242766	PD-3	IGKV1D-17	28900
ENSG00000243466	PD-3	IGKV1-5	28299
ENSG00000244116	PD-3	IGKV2-28	28921
ENSG00000244437	PD-3	IGKV3-15	28913
ENSG00000244575	PD-3	IGKV1-27	28935
ENSG00000254709	PD-3	IGLL5	100423062
ENSG00000275063	PD-3	LOC102723407	102723407
ENSG00000278196	PD-3	IGLV2-8	28817
ENSG00000081052	PD-4	COL4A4	1286
ENSG00000082196	PD-4	C1QTNF3	114899
ENSG00000083782	PD-4	EPYC	1833
ENSG00000095587	PD-4	TLL2	7093
ENSG00000095596	PD-4	CYP26A1	1592
ENSG00000101463	PD-4	SYNDIG1	79953
ENSG00000104415	PD-4	CCN4	8840
ENSG00000105664	PD-4	COMP	1311
ENSG00000105989	PD-4	WNT2	7472
ENSG00000106366	PD-4	SERPINE1	5054
ENSG00000117586	PD-4	TNFSF4	7292
ENSG00000120337	PD-4	TNFSF18	8995
ENSG00000123500	PD-4	COL10A1	1300
ENSG00000125869	PD-4	LAMP5	24141
ENSG00000130513	PD-4	GDF15	9518
ENSG00000134061	PD-4	CD180	4064
ENSG00000135919	PD-4	SERPINE2	5270
ENSG00000136244	PD-4	IL6	3569
ENSG00000137573	PD-4	SULF1	23213
ENSG00000139329	PD-4	LUM	4060
ENSG00000143226	PD-4	FCGR2A	2212
ENSG00000144810	PD-4	COL8A1	1295
ENSG00000145850	PD-4	TIMD4	91937
ENSG00000149380	PD-4	P4HA3	283208
ENSG00000150337	PD-4	FCGR1A	2209
ENSG00000150687	PD-4	PRSS23	11098
ENSG00000152128	PD-4	TMEM163	81615
ENSG00000155659	PD-4	VSIG4	11326
ENSG00000160161	PD-4	CILP2	148113
ENSG00000162814	PD-4	SPATA17	128153
ENSG00000164604	PD-4	GPR85	54329
ENSG00000164694	PD-4	FNDC1	84624
ENSG00000166741	PD-4	NNMT	4837
ENSG00000171860	PD-4	C3AR1	719
ENSG00000171951	PD-4	SCG2	7857
ENSG00000172965	PD-4	MIR4435-2HG	541471
ENSG00000173369	PD-4	C1QB	713
ENSG00000177675	PD-4	CD163L1	283316
ENSG00000197977	PD-4	ELOVL2	54898
ENSG00000203747	PD-4	FCGR3A	2214
ENSG00000211448	PD-4	DIO2	1734
ENSG00000228495	PD-4	LINC01013	100507254
ENSG00000237187	PD-4	NR2F1-AS1	441094
ENSG00000261039	PD-4	LINC02544	101929504
