# Supplementary material for: An interleukin 6 responsive plasma cell signature is associated with disease progression in systemic sclerosis interstitial lung disease
Source: iScience. 2023 Oct 5;26(11):108133. doi: 10.1016/j.isci.2023.108133 (PMC10585397; doi:10.1016/j.isci.2023.108133)
Supplement: Data S3. DEG in scRNAseq, related to Figure 7 [file mmc4.csv]

	p_val	avg_log2FC	pct.SSc	pct.HC	p_val_adj
CD79A	7.52E-50	0.449981826	0.739	0.571	7.88E-46
DERL3	1.72E-21	0.250034865	0.809	0.736	1.81E-17
POU2AF1	2.71E-20	0.2064652	0.509	0.373	2.84E-16
MZB1	9.03E-12	0.083779942	0.939	0.962	9.45E-08
FAM30A	3.40E-08	0.131936928	0.205	0.125	0.000355889
TNFRSF13B	7.46E-06	-0.065277065	0.158	0.244	0.078128268
FCRL5	1.09E-05	0.096945496	0.414	0.347	0.114481823
PRDM1	3.86E-05	-0.106848528	0.455	0.547	0.403974582
CD38	4.17E-05	0.06559066	0.279	0.241	0.43684806
SDC1	0.000525037	-0.087438947	0.41	0.461	1
CD27	0.00694837	0.074676545	0.537	0.49	1
TNFRSF17	0.023007172	0.035902812	0.437	0.446	1
JCHAIN	0.227309798	0.053230481	0.941	0.933	1
